# Supplementary material for: Platelet-derived growth factor receptor beta activates Abl2 via direct binding and phosphorylation
Source: J Biol Chem. 2021 Jun 16;297(1):100883. doi: 10.1016/j.jbc.2021.100883 (PMC8259415; doi:10.1016/j.jbc.2021.100883)
Supplement: Supporting information [file mmc3.xlsx]

## Sheet: AbI2_phos_01
Checked	Confidence	Identifying Node	PSM Ambiguity	Annotated Sequence	Modifications	# Proteins	Master Protein Accessions	Protein Accessions	# Missed Cleavages	Charge	DeltaScore	DeltaCn	Rank	Search Engine Rank	m/z [Da]	MH+ [Da]	Theo. MH+ [Da]	DeltaM [ppm]	Deltam/z [Da]	Activation Type	MS Order	Isolation Interference [%]	Ion Inject Time [ms]	RT [min]	First Scan	Spectrum File	File ID	XCorr	# Protein Groups	ptmRS: Best Site Probabilities
FALSE	High	Sequest HT (A2)	Unambiguous	FSTLAELVHHHSTVADGLVTTLHYPAPK		1	Abl2N	Abl2N	0	3	0.6617	0	1	1	1014.53	3041.58	3041.58	-0.66	-0.00067	CID (Collision Induced Dissociation)	MS2	0.204856	5.509	50.2935	8334	20201103_ArgN_phos_01_TiO2_new.raw	F1	7.33	1
FALSE	High	Sequest HT (A2)	Unambiguous	FSTLAELVHHHSTVADGLVTTLHYPAPK		1	Abl2N	Abl2N	0	3	0.6542	0	1	1	1014.53	3041.58	3041.58	0.12	0.00012	CID (Collision Induced Dissociation)	MS2	6.87669	29.257	49.7431	8206	20201103_ArgN_phos_01_TiO2_new.raw	F1	7.23	1
FALSE	High	Sequest HT (A2)	Unambiguous	FSTLAELVHHHSTVADGLVTTLHYPAPK		1	Abl2N	Abl2N	0	4	0.7761	0	1	1	761.151	3041.58	3041.58	-0.39	-0.00029	CID (Collision Induced Dissociation)	MS2	22.2223	100	70.1082	13270	20201103_ArgN_phos_01_TiO2_new.raw	F1	7.19	1
FALSE	High	Sequest HT (A2)	Unambiguous	FSTLAELVHHHSTVADGLVTTLHYPAPK		1	Abl2N	Abl2N	0	4	0.6342	0	1	1	761.151	3041.58	3041.58	-1.03	-0.00078	CID (Collision Induced Dissociation)	MS2	23.825	100	82.6929	16172	20201103_ArgN_phos_01_TiO2_new.raw	F1	6.67	1
FALSE	High	Sequest HT (A2)	Unambiguous	FSTLAELVHHHSTVADGLVTTLHYPAPK		1	Abl2N	Abl2N	0	4	0.736	0	1	1	761.15	3041.58	3041.58	-1.51	-0.00115	CID (Collision Induced Dissociation)	MS2	47.125	100	77.5017	14998	20201103_ArgN_phos_01_TiO2_new.raw	F1	6.63	1
FALSE	High	Sequest HT (A2)	Unambiguous	FSTLAELVHHHSTVADGLVTTLHYPAPK		1	Abl2N	Abl2N	0	4	0.7278	0	1	1	761.151	3041.58	3041.58	-0.31	-0.00023	CID (Collision Induced Dissociation)	MS2	6.64324	4.799	50.972	8494	20201103_ArgN_phos_01_TiO2_new.raw	F1	6.54	1
FALSE	High	Sequest HT (A2)	Unambiguous	FSTLAELVHHHSTVADGLVTTLHYPAPK		1	Abl2N	Abl2N	0	4	0.7294	0	1	1	761.151	3041.58	3041.58	-1.11	-0.00084	CID (Collision Induced Dissociation)	MS2	88.1124	100	67.9083	12743	20201103_ArgN_phos_01_TiO2_new.raw	F1	6.54	1
FALSE	High	Sequest HT (A2)	Unambiguous	FSTLAELVHHHSTVADGLVTTLHYPAPK		1	Abl2N	Abl2N	0	4	0.7034	0	1	1	761.152	3041.58	3041.58	0.09	7e-05	CID (Collision Induced Dissociation)	MS2	20.0789	100	71.2161	13535	20201103_ArgN_phos_01_TiO2_new.raw	F1	6.54	1
FALSE	High	Sequest HT (A2)	Unambiguous	FPIKWTAPESLAYNTFSIK		1	Abl2N	Abl2N	1	3	0.7838	0	1	1	738.393	2213.16	2213.16	-0.01	-1e-05	CID (Collision Induced Dissociation)	MS2	47.1896	100	64.9486	12028	20201103_ArgN_phos_01_TiO2_new.raw	F1	6.43	1
FALSE	High	Sequest HT (A2)	Unambiguous	FSTLAELVHHHSTVADGLVTTLHYPAPK		1	Abl2N	Abl2N	0	4	0.7274	0	1	1	761.15	3041.58	3041.58	-1.67	-0.00127	CID (Collision Induced Dissociation)	MS2	25.5563	27.411	56.2933	9829	20201103_ArgN_phos_01_TiO2_new.raw	F1	6.42	1
FALSE	High	Sequest HT (A2)	Unambiguous	FSTLAELVHHHSTVADGLVTTLHYPAPK		1	Abl2N	Abl2N	0	4	0.6807	0	1	1	761.151	3041.58	3041.58	-0.39	-0.00029	CID (Collision Induced Dissociation)	MS2	10.8867	100	70.6421	13398	20201103_ArgN_phos_01_TiO2_new.raw	F1	6.42	1
FALSE	High	Sequest HT (A2)	Unambiguous	FSTLAELVHHHSTVADGLVTTLHYPAPK		1	Abl2N	Abl2N	0	4	0.7402	0	1	1	761.152	3041.58	3041.58	0.09	7e-05	CID (Collision Induced Dissociation)	MS2	5.61605	55.462	61.2553	11109	20201103_ArgN_phos_01_TiO2_new.raw	F1	6.35	1
FALSE	High	Sequest HT (A2)	Unambiguous	FSTLAELVHHHSTVADGLVTTLHYPAPK		1	Abl2N	Abl2N	0	4	0.6983	0	1	1	761.152	3041.59	3041.58	0.74	0.00056	CID (Collision Induced Dissociation)	MS2	18.824	32.607	54.6404	9405	20201103_ArgN_phos_01_TiO2_new.raw	F1	6.33	1
FALSE	High	Sequest HT (A2)	Unambiguous	FSTLAELVHHHSTVADGLVTTLHYPAPK		1	Abl2N	Abl2N	0	4	0.6789	0	1	1	761.151	3041.58	3041.58	-0.31	-0.00023	CID (Collision Induced Dissociation)	MS2	34.2303	17.052	49.3763	8112	20201103_ArgN_phos_01_TiO2_new.raw	F1	6.26	1
FALSE	High	Sequest HT (A2)	Unambiguous	FSTLAELVHHHSTVADGLVTTLHYPAPK		1	Abl2N	Abl2N	0	4	0.7404	0	1	1	761.151	3041.58	3041.58	-0.71	-0.00054	CID (Collision Induced Dissociation)	MS2	45.1537	100	101.264	20060	20201103_ArgN_phos_01_TiO2_new.raw	F1	6.24	1
FALSE	High	Sequest HT (A2)	Unambiguous	FSTLAELVHHHSTVADGLVTTLHYPAPK		1	Abl2N	Abl2N	0	4	0.7971	0	1	1	761.152	3041.59	3041.58	1.22	0.00093	CID (Collision Induced Dissociation)	MS2	18.8775	100	83.2828	16305	20201103_ArgN_phos_01_TiO2_new.raw	F1	6.21	1
FALSE	High	Sequest HT (A2)	Unambiguous	FSTLAELVHHHSTVADGLVTTLHYPAPK		1	Abl2N	Abl2N	0	4	0.712	0	1	1	761.152	3041.59	3041.58	0.82	0.00062	CID (Collision Induced Dissociation)	MS2	6.11853	42.624	57.3663	10105	20201103_ArgN_phos_01_TiO2_new.raw	F1	6.18	1
FALSE	High	Sequest HT (A2)	Unambiguous	FSTLAELVHHHSTVADGLVTTLHYPAPK		1	Abl2N	Abl2N	0	4	0.7821	0	1	1	761.151	3041.58	3041.58	-1.19	-0.00091	CID (Collision Induced Dissociation)	MS2	16.1514	100	67.403	12622	20201103_ArgN_phos_01_TiO2_new.raw	F1	6.15	1
FALSE	High	Sequest HT (A2)	Unambiguous	FSTLAELVHHHSTVADGLVTTLHYPAPK		1	Abl2N	Abl2N	0	3	0.7496	0	1	1	1014.53	3041.59	3041.58	1.62	0.00165	CID (Collision Induced Dissociation)	MS2	12.3812	100	50.8524	8466	20201103_ArgN_phos_01_TiO2_new.raw	F1	6.15	1
FALSE	High	Sequest HT (A2)	Unambiguous	FSTLAELVHHHSTVADGLVTTLHYPAPK		1	Abl2N	Abl2N	0	4	0.7268	0	1	1	761.151	3041.58	3041.58	-0.31	-0.00023	CID (Collision Induced Dissociation)	MS2	5.26534	66.154	62.3336	11379	20201103_ArgN_phos_01_TiO2_new.raw	F1	6.15	1
FALSE	High	Sequest HT (A2)	Unambiguous	SAAEYLLSSLINGSFLVR		1	Abl2N	Abl2N	0	2	0.7704	0	1	1	970.528	1940.05	1940.05	0.13	0.00012	CID (Collision Induced Dissociation)	MS2	28.3818	100	94.6362	18644	20201103_ArgN_phos_01_TiO2_new.raw	F1	6.14	1
FALSE	High	Sequest HT (A2)	Unambiguous	FSTLAELVHHHSTVADGLVTTLHYPAPK		1	Abl2N	Abl2N	0	4	0.7344	0	1	1	761.152	3041.59	3041.58	0.5	0.00038	CID (Collision Induced Dissociation)	MS2	6.78828	13.06	52.5478	8878	20201103_ArgN_phos_01_TiO2_new.raw	F1	6.1	1
FALSE	High	Sequest HT (A2)	Unambiguous	FSTLAELVHHHSTVADGLVTTLHYPAPK		1	Abl2N	Abl2N	0	4	0.7401	0	1	1	761.152	3041.58	3041.58	0.17	0.00013	CID (Collision Induced Dissociation)	MS2	19.1011	51.629	59.0156	10527	20201103_ArgN_phos_01_TiO2_new.raw	F1	6.08	1
FALSE	High	Sequest HT (A2)	Unambiguous	FSTLAELVHHHSTVADGLVTTLHYPAPK		1	Abl2N	Abl2N	0	4	0.6304	0	1	1	761.151	3041.58	3041.58	-0.07	-5e-05	CID (Collision Induced Dissociation)	MS2	17.8405	100	79.5736	15464	20201103_ArgN_phos_01_TiO2_new.raw	F1	6.06	1
FALSE	High	Sequest HT (A2)	Unambiguous	FSTLAELVHHHSTVADGLVTTLHYPAPK		1	Abl2N	Abl2N	0	4	0.7599	0	1	1	761.151	3041.58	3041.58	-1.11	-0.00084	CID (Collision Induced Dissociation)	MS2	27.1551	100	83.7926	16417	20201103_ArgN_phos_01_TiO2_new.raw	F1	6.04	1
FALSE	High	Sequest HT (A2)	Unambiguous	FSTLAELVHHHSTVADGLVTTLHYPAPK		1	Abl2N	Abl2N	0	4	0.7081	0	1	1	761.15	3041.58	3041.58	-1.91	-0.00145	CID (Collision Induced Dissociation)	MS2	20.7659	100	68.9643	13000	20201103_ArgN_phos_01_TiO2_new.raw	F1	6.03	1
FALSE	High	Sequest HT (A2)	Unambiguous	FSTLAELVHHHSTVADGLVTTLHYPAPK		1	Abl2N	Abl2N	0	4	0.6844	0	1	1	761.151	3041.58	3041.58	-0.07	-5e-05	CID (Collision Induced Dissociation)	MS2	4.59357	18.061	53.0585	9006	20201103_ArgN_phos_01_TiO2_new.raw	F1	6.02	1
FALSE	High	Sequest HT (A2)	Unambiguous	FSTLAELVHHHSTVADGLVTTLHYPAPK		1	Abl2N	Abl2N	0	4	0.7057	0	1	1	761.152	3041.59	3041.58	0.66	0.0005	CID (Collision Induced Dissociation)	MS2	9.18869	100	80.0832	15582	20201103_ArgN_phos_01_TiO2_new.raw	F1	5.98	1
FALSE	High	Sequest HT (A2)	Unambiguous	FSTLAELVHHHSTVADGLVTTLHYPAPK		1	Abl2N	Abl2N	0	4	0.7164	0	1	1	761.15	3041.58	3041.58	-1.75	-0.00133	CID (Collision Induced Dissociation)	MS2	13.5466	48.165	47.2181	7607	20201103_ArgN_phos_01_TiO2_new.raw	F1	5.96	1
FALSE	High	Sequest HT (A2)	Unambiguous	FSTLAELVHHHSTVADGLVTTLHYPAPK		1	Abl2N	Abl2N	0	4	0.7433	0	1	1	761.151	3041.58	3041.58	-0.15	-0.00011	CID (Collision Induced Dissociation)	MS2	5.83803	21.39	53.5718	9135	20201103_ArgN_phos_01_TiO2_new.raw	F1	5.96	1
FALSE	High	Sequest HT (A2)	Unambiguous	FSTLAELVHHHSTVADGLVTTLHYPAPK		1	Abl2N	Abl2N	0	4	0.7416	0	1	1	761.147	3041.57	3041.58	-6.25	-0.00475	CID (Collision Induced Dissociation)	MS2	25.9754	56.855	65.1524	12077	20201103_ArgN_phos_01_TiO2_new.raw	F1	5.96	1
FALSE	High	Sequest HT (A2)	Unambiguous	FSTLAELVHHHSTVADGLVTTLHYPAPK		1	Abl2N	Abl2N	0	4	0.7909	0	1	1	761.153	3041.59	3041.58	2.1	0.0016	CID (Collision Induced Dissociation)	MS2	4.95557	100	66.7737	12471	20201103_ArgN_phos_01_TiO2_new.raw	F1	5.93	1
FALSE	High	Sequest HT (A2)	Unambiguous	FSTLAELVHHHSTVADGLVTTLHYPAPK		1	Abl2N	Abl2N	0	4	0.7836	0	1	1	761.151	3041.58	3041.58	-0.47	-0.00036	CID (Collision Induced Dissociation)	MS2	29.5328	100	76.962	14873	20201103_ArgN_phos_01_TiO2_new.raw	F1	5.87	1
FALSE	High	Sequest HT (A2)	Unambiguous	FSTLAELVHHHSTVADGLVTTLHYPAPK		1	Abl2N	Abl2N	0	4	0.7654	0	1	1	761.151	3041.58	3041.58	-0.55	-0.00042	CID (Collision Induced Dissociation)	MS2	10.6638	11.208	52.0171	8748	20201103_ArgN_phos_01_TiO2_new.raw	F1	5.84	1
FALSE	High	Sequest HT (A2)	Unambiguous	FSTLAELVHHHSTVADGLVTTLHYPAPK		1	Abl2N	Abl2N	0	4	0.7234	0	1	1	761.152	3041.59	3041.58	0.33	0.00025	CID (Collision Induced Dissociation)	MS2	16.4742	100	89.0069	17481	20201103_ArgN_phos_01_TiO2_new.raw	F1	5.82	1
FALSE	High	Sequest HT (A2)	Unambiguous	FSTLAELVHHHSTVADGLVTTLHYPAPK		1	Abl2N	Abl2N	0	4	0.7663	0	1	1	761.152	3041.59	3041.58	1.06	0.0008	CID (Collision Induced Dissociation)	MS2	43.1186	100	78.5165	15226	20201103_ArgN_phos_01_TiO2_new.raw	F1	5.82	1
FALSE	High	Sequest HT (A2)	Unambiguous	SAAEYLLSSLINGSFLVR		1	Abl2N	Abl2N	0	3	0.6495	0	1	1	647.354	1940.05	1940.05	-0.2	-0.00013	CID (Collision Induced Dissociation)	MS2	3.03238	71.223	94.6145	18639	20201103_ArgN_phos_01_TiO2_new.raw	F1	5.82	1
FALSE	High	Sequest HT (A2)	Unambiguous	FSTLAELVHHHSTVADGLVTTLHYPAPK		1	Abl2N	Abl2N	0	4	0.6062	0	1	1	761.152	3041.58	3041.58	0.09	7e-05	CID (Collision Induced Dissociation)	MS2	11.9064	26.479	54.1289	9277	20201103_ArgN_phos_01_TiO2_new.raw	F1	5.79	1
FALSE	High	Sequest HT (A2)	Unambiguous	FSTLAELVHHHSTVADGLVTTLHYPAPK		1	Abl2N	Abl2N	0	4	0.7163	0	1	1	761.152	3041.59	3041.58	1.06	0.0008	CID (Collision Induced Dissociation)	MS2	3.40648	0.906	50.428	8365	20201103_ArgN_phos_01_TiO2_new.raw	F1	5.78	1
FALSE	High	Sequest HT (A2)	Unambiguous	FSTLAELVHHHSTVADGLVTTLHYPAPK		1	Abl2N	Abl2N	0	4	0.7816	0	1	1	761.152	3041.59	3041.58	0.25	0.00019	CID (Collision Induced Dissociation)	MS2	15.3955	51.706	48.83	7982	20201103_ArgN_phos_01_TiO2_new.raw	F1	5.77	1
FALSE	High	Sequest HT (A2)	Unambiguous	FSTLAELVHHHSTVADGLVTTLHYPAPK		1	Abl2N	Abl2N	0	4	0.5982	0	1	1	761.152	3041.58	3041.58	0.17	0.00013	CID (Collision Induced Dissociation)	MS2	40.4277	100	81.1376	15820	20201103_ArgN_phos_01_TiO2_new.raw	F1	5.7	1
FALSE	High	Sequest HT (A2)	Unambiguous	FSTLAELVHHHSTVADGLVTTLHYPAPK		1	Abl2N	Abl2N	0	4	0.6784	0	1	1	761.15	3041.58	3041.58	-1.59	-0.00121	CID (Collision Induced Dissociation)	MS2	48.0108	100	77.9936	15111	20201103_ArgN_phos_01_TiO2_new.raw	F1	5.69	1
FALSE	High	Sequest HT (A2)	Unambiguous	FSTLAELVHHHSTVADGLVTTLHYPAPK		1	Abl2N	Abl2N	0	4	0.662	0	1	1	761.152	3041.59	3041.58	0.66	0.0005	CID (Collision Induced Dissociation)	MS2	15.7036	55.264	59.6282	10687	20201103_ArgN_phos_01_TiO2_new.raw	F1	5.68	1
FALSE	High	Sequest HT (A2)	Unambiguous	FSTLAELVHHHSTVADGLVTTLHYPAPK		1	Abl2N	Abl2N	0	4	0.7513	0	1	1	761.151	3041.58	3041.58	-0.95	-0.00072	CID (Collision Induced Dissociation)	MS2	50.0594	100	72.792	13907	20201103_ArgN_phos_01_TiO2_new.raw	F1	5.59	1
FALSE	High	Sequest HT (A2)	Unambiguous	FPIKWTAPESLAYNTFSIK		1	Abl2N	Abl2N	1	3	0.7568	0	1	1	738.394	2213.17	2213.16	0.9	0.00066	CID (Collision Induced Dissociation)	MS2	1.7838	3.706	63.8746	11759	20201103_ArgN_phos_01_TiO2_new.raw	F1	5.55	1
FALSE	High	Sequest HT (A2)	Unambiguous	FSTLAELVHHHSTVADGLVTTLHYPAPK		1	Abl2N	Abl2N	0	4	0.7437	0	1	1	761.153	3041.59	3041.58	1.3	0.00099	CID (Collision Induced Dissociation)	MS2	15.7372	40.101	56.818	9964	20201103_ArgN_phos_01_TiO2_new.raw	F1	5.54	1
FALSE	High	Sequest HT (A2)	Unambiguous	FSTLAELVHHHSTVADGLVTTLHYPAPK		1	Abl2N	Abl2N	0	4	0.7347	0	1	1	761.151	3041.58	3041.58	-0.87	-0.00066	CID (Collision Induced Dissociation)	MS2	18.7005	100	84.3137	16532	20201103_ArgN_phos_01_TiO2_new.raw	F1	5.54	1
FALSE	High	Sequest HT (A2)	Unambiguous	FSTLAELVHHHSTVADGLVTTLHYPAPK		1	Abl2N	Abl2N	0	4	0.7238	0	1	1	761.151	3041.58	3041.58	-1.03	-0.00078	CID (Collision Induced Dissociation)	MS2	24.1456	100	82.1884	16058	20201103_ArgN_phos_01_TiO2_new.raw	F1	5.54	1
FALSE	High	Sequest HT (A2)	Unambiguous	FSTLAELVHHHSTVADGLVTTLHYPAPK		1	Abl2N	Abl2N	0	4	0.6123	0	1	1	761.151	3041.58	3041.58	-0.79	-0.0006	CID (Collision Induced Dissociation)	MS2	77.4958	100	68.4507	12874	20201103_ArgN_phos_01_TiO2_new.raw	F1	5.52	1
FALSE	High	Sequest HT (A2)	Unambiguous	FSTLAELVHHHSTVADGLVTTLHYPAPK		1	Abl2N	Abl2N	0	4	0.7591	0	1	1	761.151	3041.58	3041.58	-0.23	-0.00017	CID (Collision Induced Dissociation)	MS2	8.18884	65.395	61.8232	11254	20201103_ArgN_phos_01_TiO2_new.raw	F1	5.52	1
FALSE	High	Sequest HT (A2)	Unambiguous	FSTLAELVHHHSTVADGLVTTLHYPAPK		1	Abl2N	Abl2N	0	4	0.6934	0	1	1	761.151	3041.58	3041.58	-0.79	-0.0006	CID (Collision Induced Dissociation)	MS2	10.1835	13.946	51.5018	8623	20201103_ArgN_phos_01_TiO2_new.raw	F1	5.48	1
FALSE	High	Sequest HT (A2)	Unambiguous	FSTLAELVHHHSTVADGLVTTLHYPAPK		1	Abl2N	Abl2N	0	4	0.6092	0	1	1	761.154	3041.59	3041.58	3.47	0.00263	CID (Collision Induced Dissociation)	MS2	19.5913	58.696	63.3686	11636	20201103_ArgN_phos_01_TiO2_new.raw	F1	5.45	1
FALSE	High	Sequest HT (A2)	Unambiguous	FSTLAELVHHHSTVADGLVTTLHYPAPK		1	Abl2N	Abl2N	0	4	0.6838	0	1	1	761.151	3041.58	3041.58	-0.47	-0.00036	CID (Collision Induced Dissociation)	MS2	31.6331	100	87.4527	17163	20201103_ArgN_phos_01_TiO2_new.raw	F1	5.44	1
FALSE	High	Sequest HT (A2)	Unambiguous	FSTLAELVHHHSTVADGLVTTLHYPAPK		1	Abl2N	Abl2N	0	4	0.6248	0	1	1	761.152	3041.59	3041.58	0.33	0.00025	CID (Collision Induced Dissociation)	MS2	29.0728	62.454	60.7404	10978	20201103_ArgN_phos_01_TiO2_new.raw	F1	5.41	1
FALSE	High	Sequest HT (A2)	Unambiguous	SAAEYLLSSLINGSFLVR		1	Abl2N	Abl2N	0	2	0.7607	0	1	1	970.529	1940.05	1940.05	1.13	0.0011	CID (Collision Induced Dissociation)	MS2	38.9396	100	94.1109	18535	20201103_ArgN_phos_01_TiO2_new.raw	F1	5.35	1
FALSE	High	Sequest HT (A2)	Unambiguous	FSTLAELVHHHSTVADGLVTTLHYPAPK		1	Abl2N	Abl2N	0	4	0.6829	0	1	1	761.152	3041.59	3041.58	0.33	0.00025	CID (Collision Induced Dissociation)	MS2	13.2774	31.246	57.8659	10233	20201103_ArgN_phos_01_TiO2_new.raw	F1	5.33	1
FALSE	High	Sequest HT (A2)	Unambiguous	FSTLAELVHHHSTVADGLVTTLHYPAPK		1	Abl2N	Abl2N	0	4	0.7256	0	1	1	761.152	3041.59	3041.58	0.74	0.00056	CID (Collision Induced Dissociation)	MS2	21.4043	100	79.0334	15340	20201103_ArgN_phos_01_TiO2_new.raw	F1	5.32	1
FALSE	High	Sequest HT (A2)	Unambiguous	FSTLAELVHHHSTVADGLVTTLHYPAPK		1	Abl2N	Abl2N	0	4	0.5789	0	1	1	761.151	3041.58	3041.58	-0.39	-0.00029	CID (Collision Induced Dissociation)	MS2	8.65291	28.113	55.2105	9552	20201103_ArgN_phos_01_TiO2_new.raw	F1	5.32	1
FALSE	High	Sequest HT (A2)	Unambiguous	FSTLAELVHHHSTVADGLVTTLHYPAPK		1	Abl2N	Abl2N	0	4	0.5771	0	1	1	761.151	3041.58	3041.58	-0.07	-5e-05	CID (Collision Induced Dissociation)	MS2	12.6858	27.628	55.7505	9689	20201103_ArgN_phos_01_TiO2_new.raw	F1	5.25	1
FALSE	High	Sequest HT (A2)	Unambiguous	FSTLAELVHHHSTVADGLVTTLHYPAPK		1	Abl2N	Abl2N	0	4	0.7309	0	1	1	761.152	3041.59	3041.58	0.9	0.00068	CID (Collision Induced Dissociation)	MS2	16.1683	91.025	66.2596	12347	20201103_ArgN_phos_01_TiO2_new.raw	F1	5.24	1
FALSE	High	Sequest HT (A2)	Unambiguous	HKLGGGQYGEVYVGVWKK		1	Abl2N	Abl2N	2	4	0.7042	0	1	1	502.022	2005.06	2005.07	-0.53	-0.00026	CID (Collision Induced Dissociation)	MS2	10.6003	18.448	28.9893	3263	20201103_ArgN_phos_01_TiO2_new.raw	F1	5.24	1
FALSE	High	Sequest HT (A2)	Unambiguous	FSTLAELVHHHSTVADGLVTTLHYPAPK		1	Abl2N	Abl2N	0	4	0.722	0	1	1	761.152	3041.59	3041.58	0.9	0.00068	CID (Collision Induced Dissociation)	MS2	37.9903	100	74.907	14400	20201103_ArgN_phos_01_TiO2_new.raw	F1	5.18	1
FALSE	High	Sequest HT (A2)	Unambiguous	LGGGQYGEVYVGVWK		1	Abl2N	Abl2N	0	3	0.7008	0	1	1	537.944	1611.82	1611.82	0.03	2e-05	CID (Collision Induced Dissociation)	MS2	29.1585	100	51.3049	8575	20201103_ArgN_phos_01_TiO2_new.raw	F1	5.18	1
FALSE	High	Sequest HT (A2)	Unambiguous	FSTLAELVHHHSTVADGLVTTLHYPAPK		1	Abl2N	Abl2N	0	4	0.6318	0	1	1	761.154	3041.59	3041.58	2.74	0.00209	CID (Collision Induced Dissociation)	MS2	43.9857	100	76.4425	14759	20201103_ArgN_phos_01_TiO2_new.raw	F1	5.16	1
FALSE	High	Sequest HT (A2)	Unambiguous	FSTLAELVHHHSTVADGLVTTLHYPAPK		1	Abl2N	Abl2N	0	4	0.6712	0	1	1	761.152	3041.59	3041.58	0.58	0.00044	CID (Collision Induced Dissociation)	MS2	35.3678	100	89.5194	17590	20201103_ArgN_phos_01_TiO2_new.raw	F1	5.14	1
FALSE	High	Sequest HT (A2)	Unambiguous	FSTLAELVHHHSTVADGLVTTLHYPAPK		1	Abl2N	Abl2N	0	4	0.5961	0	1	1	761.152	3041.58	3041.58	0.09	7e-05	CID (Collision Induced Dissociation)	MS2	4.67965	96.398	69.5757	13143	20201103_ArgN_phos_01_TiO2_new.raw	F1	5.1	1
FALSE	High	Sequest HT (A2)	Unambiguous	FSTLAELVHHHSTVADGLVTTLHYPAPK		1	Abl2N	Abl2N	0	4	0.5442	0	1	1	761.151	3041.58	3041.58	-0.63	-0.00048	CID (Collision Induced Dissociation)	MS2	32.7338	100	48.3211	7863	20201103_ArgN_phos_01_TiO2_new.raw	F1	5.09	1
FALSE	High	Sequest HT (A2)	Unambiguous	cNKPTVYGVSPIHDK	C1(Carbamidomethyl)	1	Abl2N	Abl2N	0	3	0.78	0	1	1	572.291	1714.86	1714.86	-0.63	-0.00036	CID (Collision Induced Dissociation)	MS2	44.6997	83.688	22.0171	1622	20201103_ArgN_phos_01_TiO2_new.raw	F1	5.09	1
FALSE	High	Sequest HT (A2)	Unambiguous	FSTLAELVHHHSTVADGLVTTLHYPAPK		1	Abl2N	Abl2N	0	4	0.6243	0	1	1	761.152	3041.59	3041.58	1.06	0.0008	CID (Collision Induced Dissociation)	MS2	31.4542	37.58	58.3852	10365	20201103_ArgN_phos_01_TiO2_new.raw	F1	5.03	1
FALSE	High	Sequest HT (A2)	Unambiguous	FSTLAELVHHHSTVADGLVTTLHYPAPK		1	Abl2N	Abl2N	0	4	0.6773	0	1	1	761.153	3041.59	3041.58	2.5	0.0019	CID (Collision Induced Dissociation)	MS2	13.8001	49.849	60.2243	10847	20201103_ArgN_phos_01_TiO2_new.raw	F1	5.02	1
FALSE	High	Sequest HT (A2)	Unambiguous	cNKPTVyGVSPIHDK	C1(Carbamidomethyl); Y7(Phospho)	1	Abl2N	Abl2N	0	3	0.7171	0	1	1	598.946	1794.82	1794.82	-0.48	-0.00029	CID (Collision Induced Dissociation)	MS2	7.22875	13.782	24.2418	2143	20201103_ArgN_phos_01_TiO2_new.raw	F1	5.02	1	Y7(Phospho): 100
FALSE	High	Sequest HT (A2)	Unambiguous	FSTLAELVHHHSTVADGLVTTLHYPAPK		1	Abl2N	Abl2N	0	4	0.7615	0	1	1	761.153	3041.59	3041.58	1.38	0.00105	CID (Collision Induced Dissociation)	MS2	4.37918	0.107	49.913	8252	20201103_ArgN_phos_01_TiO2_new.raw	F1	4.99	1
FALSE	High	Sequest HT (A2)	Unambiguous	FSTLAELVHHHSTVADGLVTTLHYPAPK		1	Abl2N	Abl2N	0	4	0.6808	0	1	1	761.152	3041.59	3041.58	0.41	0.00032	CID (Collision Induced Dissociation)	MS2	39.7264	100	100.733	19946	20201103_ArgN_phos_01_TiO2_new.raw	F1	4.95	1
FALSE	High	Sequest HT (A2)	Unambiguous	LGGGQyGEVyVGVWK	Y6(Phospho); Y10(Phospho)	1	Abl2N	Abl2N	0	2	0.699	0	1	1	886.378	1771.75	1771.75	-0.64	-0.00057	CID (Collision Induced Dissociation)	MS2	23.8115	91.514	68.0864	12788	20201103_ArgN_phos_01_TiO2_new.raw	F1	4.95	1	Y6(Phospho): 100; Y10(Phospho): 100
FALSE	High	Sequest HT (A2)	Unambiguous	FSTLAELVHHHSTVADGLVTTLHYPAPK		1	Abl2N	Abl2N	0	4	0.6462	0	1	1	761.151	3041.58	3041.58	-0.55	-0.00042	CID (Collision Induced Dissociation)	MS2	19.3298	100	84.864	16643	20201103_ArgN_phos_01_TiO2_new.raw	F1	4.89	1
FALSE	High	Sequest HT (A2)	Unambiguous	cNKPTVyGVSPIHDK	C1(Carbamidomethyl); Y7(Phospho)	1	Abl2N	Abl2N	0	3	0.7587	0	1	1	598.947	1794.83	1794.82	1.25	0.00075	CID (Collision Induced Dissociation)	MS2	5.45068	0.054	18.9976	959	20201103_ArgN_phos_01_TiO2_new.raw	F1	4.89	1	Y7(Phospho): 100
FALSE	High	Sequest HT (A2)	Unambiguous	cNKPTVYGVSPIHDK	C1(Carbamidomethyl)	1	Abl2N	Abl2N	0	3	0.5852	0	1	1	572.291	1714.86	1714.86	0.43	0.00025	CID (Collision Induced Dissociation)	MS2	37.2166	46.746	19.4319	1050	20201103_ArgN_phos_01_TiO2_new.raw	F1	4.87	1
FALSE	High	Sequest HT (A2)	Unambiguous	FSTLAELVHHHSTVADGLVTTLHYPAPK		1	Abl2N	Abl2N	0	4	0.6309	0	1	1	761.152	3041.59	3041.58	0.66	0.0005	CID (Collision Induced Dissociation)	MS2	13.3967	100	88.4966	17381	20201103_ArgN_phos_01_TiO2_new.raw	F1	4.85	1
FALSE	High	Sequest HT (A2)	Unambiguous	cNKPTVyGVSPIHDK	C1(Carbamidomethyl); Y7(Phospho)	1	Abl2N	Abl2N	0	3	0.6557	0	1	1	598.945	1794.82	1794.82	-2.11	-0.00127	CID (Collision Induced Dissociation)	MS2	85.2646	14.364	16.9604	554	20201103_ArgN_phos_01_TiO2_new.raw	F1	4.85	1	Y7(Phospho): 100
FALSE	High	Sequest HT (A2)	Unambiguous	SAAEYLLSSLINGSFLVR		1	Abl2N	Abl2N	0	3	0.6708	0	1	1	647.354	1940.05	1940.05	-0.38	-0.00025	CID (Collision Induced Dissociation)	MS2	7.96853	100	94.0963	18533	20201103_ArgN_phos_01_TiO2_new.raw	F1	4.83	1
FALSE	High	Sequest HT (A2)	Unambiguous	FSTLAELVHHHSTVADGLVTTLHYPAPK		1	Abl2N	Abl2N	0	4	0.4747	0	1	1	761.152	3041.59	3041.58	0.82	0.00062	CID (Collision Induced Dissociation)	MS2	54.4208	100	72.2756	13785	20201103_ArgN_phos_01_TiO2_new.raw	F1	4.74	1
FALSE	High	Sequest HT (A2)	Unambiguous	FSTLAELVHHHSTVADGLVTTLHYPAPK		1	Abl2N	Abl2N	0	4	0.7383	0	1	1	761.153	3041.59	3041.58	2.1	0.0016	CID (Collision Induced Dissociation)	MS2	54.6201	100	73.3347	14036	20201103_ArgN_phos_01_TiO2_new.raw	F1	4.7	1
FALSE	High	Sequest HT (A2)	Unambiguous	cNKPTVYGVSPIHDK	C1(Carbamidomethyl)	1	Abl2N	Abl2N	0	3	0.7927	0	1	1	572.291	1714.86	1714.86	-0.53	-0.0003	CID (Collision Induced Dissociation)	MS2	1.70312	33.738	17.3737	642	20201103_ArgN_phos_01_TiO2_new.raw	F1	4.68	1
FALSE	High	Sequest HT (A2)	Unambiguous	FSTLAELVHHHSTVADGLVTTLHYPAPK		1	Abl2N	Abl2N	0	4	0.6081	0	1	1	761.152	3041.58	3041.58	0.17	0.00013	CID (Collision Induced Dissociation)	MS2	21.9186	100	94.5849	18632	20201103_ArgN_phos_01_TiO2_new.raw	F1	4.67	1
FALSE	High	Sequest HT (A2)	Unambiguous	LGGGQYGEVYVGVWKK		1	Abl2N	Abl2N	1	2	0.7173	0	1	1	870.459	1739.91	1739.91	-0.55	-0.00048	CID (Collision Induced Dissociation)	MS2	36.8693	100	39.8378	5863	20201103_ArgN_phos_01_TiO2_new.raw	F1	4.67	1
FALSE	High	Sequest HT (A2)	Unambiguous	cNKPTVyGVSPIHDK	C1(Carbamidomethyl); Y7(Phospho)	1	Abl2N	Abl2N	0	3	0.6745	0	1	1	598.947	1794.83	1794.82	0.54	0.00032	CID (Collision Induced Dissociation)	MS2	61.4692	100	38.8361	5622	20201103_ArgN_phos_01_TiO2_new.raw	F1	4.67	1	Y7(Phospho): 100
FALSE	High	Sequest HT (A2)	Unambiguous	cNKPTVyGVSPIHDKWEMER	C1(Carbamidomethyl); Y7(Phospho)	1	Abl2N	Abl2N	1	4	0.794	0	1	1	632.287	2526.13	2526.13	-1.17	-0.00074	CID (Collision Induced Dissociation)	MS2	11.1577	7.547	31.2494	3815	20201103_ArgN_phos_01_TiO2_new.raw	F1	4.66	1	Y7(Phospho): 100
FALSE	High	Sequest HT (A2)	Unambiguous	FSTLAELVHHHSTVADGLVTTLHYPAPK		1	Abl2N	Abl2N	0	4	0.6961	0	1	1	761.151	3041.58	3041.58	-0.47	-0.00036	CID (Collision Induced Dissociation)	MS2	30.1496	100	107.525	21373	20201103_ArgN_phos_01_TiO2_new.raw	F1	4.64	1
FALSE	High	Sequest HT (A2)	Unambiguous	FSTLAELVHHHSTVADGLVTTLHYPAPK		1	Abl2N	Abl2N	0	4	0.7565	0	1	1	761.152	3041.59	3041.58	0.5	0.00038	CID (Collision Induced Dissociation)	MS2	55.7255	100	94.0704	18527	20201103_ArgN_phos_01_TiO2_new.raw	F1	4.64	1
FALSE	High	Sequest HT (A2)	Unambiguous	FSTLAELVHHHSTVADGLVTTLHYPAPK		1	Abl2N	Abl2N	0	4	0.4526	0	1	1	761.151	3041.58	3041.58	-0.71	-0.00054	CID (Collision Induced Dissociation)	MS2	31.1245	100	46.6892	7482	20201103_ArgN_phos_01_TiO2_new.raw	F1	4.64	1
FALSE	High	Sequest HT (A2)	Unambiguous	cNKPTVYGVSPIHDK	C1(Carbamidomethyl)	1	Abl2N	Abl2N	0	3	0.7543	0	1	1	572.291	1714.86	1714.86	-0.31	-0.00018	CID (Collision Induced Dissociation)	MS2	33.1409	41.423	19.9471	1163	20201103_ArgN_phos_01_TiO2_new.raw	F1	4.64	1
FALSE	High	Sequest HT (A2)	Unambiguous	FSTLAELVHHHSTVADGLVTTLHYPAPK		1	Abl2N	Abl2N	0	4	0.6371	0	1	1	761.151	3041.58	3041.58	-0.87	-0.00066	CID (Collision Induced Dissociation)	MS2	21.9565	100	86.4145	16948	20201103_ArgN_phos_01_TiO2_new.raw	F1	4.63	1
FALSE	High	Sequest HT (A2)	Unambiguous	FPIKWTAPESLAYNTFSIK		1	Abl2N	Abl2N	1	2	0.7797	0	1	1	1107.08	2213.16	2213.16	-1.66	-0.00183	CID (Collision Induced Dissociation)	MS2	66.68	100	63.8524	11754	20201103_ArgN_phos_01_TiO2_new.raw	F1	4.63	1
FALSE	High	Sequest HT (A2)	Unambiguous	cNKPTVyGVSPIHDK	C1(Carbamidomethyl); Y7(Phospho)	1	Abl2N	Abl2N	0	3	0.6797	0	1	1	598.946	1794.82	1794.82	0.13	8e-05	CID (Collision Induced Dissociation)	MS2	3.73235	10.175	22.1376	1650	20201103_ArgN_phos_01_TiO2_new.raw	F1	4.62	1	Y7(Phospho): 100
FALSE	High	Sequest HT (A2)	Unambiguous	cNKPTVYGVSPIHDK	C1(Carbamidomethyl)	1	Abl2N	Abl2N	0	3	0.7165	0	1	1	572.29	1714.86	1714.86	-1.38	-0.00079	CID (Collision Induced Dissociation)	MS2	37.1412	100	23.1396	1887	20201103_ArgN_phos_01_TiO2_new.raw	F1	4.62	1
FALSE	High	Sequest HT (A2)	Unambiguous	FPIKWTAPESLAYNTFSIK		1	Abl2N	Abl2N	1	3	0.6948	0	1	1	738.393	2213.16	2213.16	0.32	0.00024	CID (Collision Induced Dissociation)	MS2	4.97748	44.16	64.4027	11891	20201103_ArgN_phos_01_TiO2_new.raw	F1	4.62	1
FALSE	High	Sequest HT (A2)	Unambiguous	FSTLAELVHHHSTVADGLVTTLHYPAPK		1	Abl2N	Abl2N	0	4	0.7245	0	1	1	761.153	3041.59	3041.58	1.3	0.00099	CID (Collision Induced Dissociation)	MS2	11.4244	100	97.6599	19296	20201103_ArgN_phos_01_TiO2_new.raw	F1	4.61	1
FALSE	High	Sequest HT (A2)	Unambiguous	cNKPTVYGVSPIHDK	C1(Carbamidomethyl)	1	Abl2N	Abl2N	0	3	0.6725	0	1	1	572.29	1714.86	1714.86	-1.49	-0.00085	CID (Collision Induced Dissociation)	MS2	36.7058	100	22.5234	1740	20201103_ArgN_phos_01_TiO2_new.raw	F1	4.61	1
FALSE	High	Sequest HT (A2)	Unambiguous	cNKPTVYGVSPIHDK	C1(Carbamidomethyl)	1	Abl2N	Abl2N	0	3	0.7072	0	1	1	572.291	1714.86	1714.86	-0.31	-0.00018	CID (Collision Induced Dissociation)	MS2	2.72517	9.696	17.8897	733	20201103_ArgN_phos_01_TiO2_new.raw	F1	4.61	1
FALSE	High	Sequest HT (A2)	Unambiguous	cNKPTVyGVSPIHDKWEmERTDITMK	C1(Carbamidomethyl); Y7(Phospho); M18(Oxidation)	1	Abl2N	Abl2N	2	5	0.039	0	1	1	647.098	3231.46	3231.47	-1.65	-0.00107	CID (Collision Induced Dissociation)	MS2	7.24906	13.697	33.6243	4380	20201103_ArgN_phos_01_TiO2_new.raw	F1	4.61	1	Y7(Phospho): 100
FALSE	High	Sequest HT (A2)	Unambiguous	LGGGQYGEVYVGVWK		1	Abl2N	Abl2N	0	2	0.705	0	1	1	806.411	1611.82	1611.82	-0.68	-0.00055	CID (Collision Induced Dissociation)	MS2	19.5263	28.759	51.4561	8611	20201103_ArgN_phos_01_TiO2_new.raw	F1	4.61	1
FALSE	High	Sequest HT (A2)	Unambiguous	WTAPESLAYNTFSIK		1	Abl2N	Abl2N	0	3	0.6109	0	1	1	576.626	1727.86	1727.86	0.54	0.00031	CID (Collision Induced Dissociation)	MS2	22.6707	35.756	59.3066	10602	20201103_ArgN_phos_01_TiO2_new.raw	F1	4.6	1
FALSE	High	Sequest HT (A2)	Unambiguous	FSTLAELVHHHSTVADGLVTTLHYPAPK		1	Abl2N	Abl2N	0	4	0.6863	0	1	1	761.149	3041.57	3041.58	-4	-0.00304	CID (Collision Induced Dissociation)	MS2	29.76	100	86.9406	17052	20201103_ArgN_phos_01_TiO2_new.raw	F1	4.59	1
FALSE	High	Sequest HT (A2)	Unambiguous	FSTLAELVHHHSTVADGLVTTLHYPAPK		1	Abl2N	Abl2N	0	4	0.7462	0	1	1	761.151	3041.58	3041.58	-0.39	-0.00029	CID (Collision Induced Dissociation)	MS2	13.1601	100	73.8618	14155	20201103_ArgN_phos_01_TiO2_new.raw	F1	4.57	1
FALSE	High	Sequest HT (A2)	Unambiguous	cNKPTVyGVSPIHDK	C1(Carbamidomethyl); Y7(Phospho)	1	Abl2N	Abl2N	0	3	0.7478	0	1	1	598.946	1794.82	1794.82	-0.07	-4e-05	CID (Collision Induced Dissociation)	MS2	4.66342	0.737	19.5052	1067	20201103_ArgN_phos_01_TiO2_new.raw	F1	4.52	1	Y7(Phospho): 100
FALSE	High	Sequest HT (A2)	Unambiguous	WTAPESLAYNTFSIK		1	Abl2N	Abl2N	0	2	0.7765	0	1	1	864.436	1727.86	1727.86	0.44	0.00038	CID (Collision Induced Dissociation)	MS2	6.27035	9.523	59.3042	10601	20201103_ArgN_phos_01_TiO2_new.raw	F1	4.52	1
FALSE	High	Sequest HT (A2)	Unambiguous	INTTTDSKVYVTAESR		1	Abl2N	Abl2N	1	3	0.6186	0	1	1	595.639	1784.9	1784.9	0.56	0.00033	CID (Collision Induced Dissociation)	MS2	2.09127	10.623	19.7527	1123	20201103_ArgN_phos_01_TiO2_new.raw	F1	4.51	1
FALSE	High	Sequest HT (A2)	Unambiguous	cNKPTVyGVSPIHDK	C1(Carbamidomethyl); Y7(Phospho)	1	Abl2N	Abl2N	0	3	0.6962	0	1	1	598.946	1794.82	1794.82	-0.07	-4e-05	CID (Collision Induced Dissociation)	MS2	3.58541	3.436	20.025	1181	20201103_ArgN_phos_01_TiO2_new.raw	F1	4.51	1	Y7(Phospho): 100
FALSE	High	Sequest HT (A2)	Unambiguous	FSTLAELVHHHSTVADGLVTTLHYPAPK		1	Abl2N	Abl2N	0	4	0.6511	0	1	1	761.151	3041.58	3041.58	-0.71	-0.00054	CID (Collision Induced Dissociation)	MS2	50.9647	100	85.8978	16849	20201103_ArgN_phos_01_TiO2_new.raw	F1	4.5	1
FALSE	High	Sequest HT (A2)	Unambiguous	cNKPTVyGVSPIHDK	C1(Carbamidomethyl); Y7(Phospho)	1	Abl2N	Abl2N	0	3	0.7422	0	1	1	598.946	1794.82	1794.82	-0.58	-0.00035	CID (Collision Induced Dissociation)	MS2	26.7273	15.813	24.7484	2252	20201103_ArgN_phos_01_TiO2_new.raw	F1	4.5	1	Y7(Phospho): 100
FALSE	High	Sequest HT (A2)	Unambiguous	cNKPTVyGVSPIHDK	C1(Carbamidomethyl); Y7(Phospho)	1	Abl2N	Abl2N	0	3	0.7528	0	1	1	598.946	1794.82	1794.82	-0.28	-0.00017	CID (Collision Induced Dissociation)	MS2	2.03652	4.902	21.0675	1410	20201103_ArgN_phos_01_TiO2_new.raw	F1	4.49	1	Y7(Phospho): 100
FALSE	High	Sequest HT (A2)	Unambiguous	FSTLAELVHHHSTVADGLVTTLHYPAPK		1	Abl2N	Abl2N	0	4	0.6362	0	1	1	761.151	3041.58	3041.58	-0.07	-5e-05	CID (Collision Induced Dissociation)	MS2	31.7159	100	97.1534	19188	20201103_ArgN_phos_01_TiO2_new.raw	F1	4.48	1
FALSE	High	Sequest HT (A2)	Unambiguous	cNKPTVyGVSPIHDK	C1(Carbamidomethyl); Y7(Phospho)	1	Abl2N	Abl2N	0	3	0.6809	0	1	1	598.946	1794.82	1794.82	-0.07	-4e-05	CID (Collision Induced Dissociation)	MS2	3.06758	11.613	17.9659	749	20201103_ArgN_phos_01_TiO2_new.raw	F1	4.45	1	Y7(Phospho): 100
FALSE	High	Sequest HT (A2)	Unambiguous	FSTLAELVHHHSTVADGLVTTLHYPAPK		1	Abl2N	Abl2N	0	4	0.6622	0	1	1	761.15	3041.58	3041.58	-1.83	-0.00139	CID (Collision Induced Dissociation)	MS2	41.8366	100	99.7069	19727	20201103_ArgN_phos_01_TiO2_new.raw	F1	4.44	1
FALSE	High	Sequest HT (A2)	Unambiguous	cNKPTVyGVSPIHDK	C1(Carbamidomethyl); Y7(Phospho)	1	Abl2N	Abl2N	0	3	0.6561	0	1	1	598.947	1794.83	1794.82	0.33	0.0002	CID (Collision Induced Dissociation)	MS2	3.86433	1.198	18.4892	853	20201103_ArgN_phos_01_TiO2_new.raw	F1	4.42	1	Y7(Phospho): 100
FALSE	High	Sequest HT (A2)	Unambiguous	NGQGWVPSNYITPVNSLEK		1	Abl2N	Abl2N	0	3	0.5226	0	1	1	701.689	2103.05	2103.05	0.85	0.0006	CID (Collision Induced Dissociation)	MS2	28.7471	48.798	54.9731	9490	20201103_ArgN_phos_01_TiO2_new.raw	F1	4.42	1
FALSE	High	Sequest HT (A2)	Unambiguous	cNKPTVYGVSPIHDK	C1(Carbamidomethyl)	1	Abl2N	Abl2N	0	3	0.7081	0	1	1	572.291	1714.86	1714.86	-0.31	-0.00018	CID (Collision Induced Dissociation)	MS2	2.40253	22.148	18.3962	832	20201103_ArgN_phos_01_TiO2_new.raw	F1	4.42	1
FALSE	High	Sequest HT (A2)	Unambiguous	FSTLAELVHHHSTVADGLVTTLHYPAPK		1	Abl2N	Abl2N	0	4	0.5909	0	1	1	761.152	3041.59	3041.58	0.74	0.00056	CID (Collision Induced Dissociation)	MS2	17.332	100	92.0218	18109	20201103_ArgN_phos_01_TiO2_new.raw	F1	4.4	1
FALSE	High	Sequest HT (A2)	Unambiguous	FSTLAELVHHHSTVADGLVTTLHYPAPK		1	Abl2N	Abl2N	0	4	0.7568	0	1	1	761.15	3041.58	3041.58	-1.59	-0.00121	CID (Collision Induced Dissociation)	MS2	13.9815	100	71.7568	13660	20201103_ArgN_phos_01_TiO2_new.raw	F1	4.4	1
FALSE	High	Sequest HT (A2)	Unambiguous	SKNGQGWVPSNYITPVNSLEK		1	Abl2N	Abl2N	1	3	0.6355	0	1	1	773.397	2318.18	2318.18	-0.82	-0.00063	CID (Collision Induced Dissociation)	MS2	12.2476	75.353	44.9161	7062	20201103_ArgN_phos_01_TiO2_new.raw	F1	4.39	1
FALSE	High	Sequest HT (A2)	Unambiguous	cNKPTVyGVSPIHDK	C1(Carbamidomethyl); Y7(Phospho)	1	Abl2N	Abl2N	0	3	0.6005	0	1	1	598.946	1794.82	1794.82	-0.07	-4e-05	CID (Collision Induced Dissociation)	MS2	19.5783	23.546	25.2796	2370	20201103_ArgN_phos_01_TiO2_new.raw	F1	4.38	1	Y7(Phospho): 100
FALSE	High	Sequest HT (A2)	Unambiguous	cNKPTVYGVSPIHDK	C1(Carbamidomethyl)	1	Abl2N	Abl2N	0	3	0.7922	0	1	1	572.291	1714.86	1714.86	0.33	0.00019	CID (Collision Induced Dissociation)	MS2	18.7434	79.91	20.4607	1276	20201103_ArgN_phos_01_TiO2_new.raw	F1	4.38	1
FALSE	High	Sequest HT (A2)	Unambiguous	LGGGQYGEVyVGVWK	Y10(Phospho)	1	Abl2N	Abl2N	0	2	0.2906	0	1	1	846.395	1691.78	1691.78	0.28	0.00024	CID (Collision Induced Dissociation)	MS2	18.1678	72.799	59.5755	10672	20201103_ArgN_phos_01_TiO2_new.raw	F1	4.37	1	Y10(Phospho): 100
FALSE	High	Sequest HT (A2)	Unambiguous	SAAEYLLSSLINGSFLVR		1	Abl2N	Abl2N	0	2	0.7506	0	1	1	970.53	1940.05	1940.05	1.89	0.00183	CID (Collision Induced Dissociation)	MS2	51.367	100	88.7542	17434	20201103_ArgN_phos_01_TiO2_new.raw	F1	4.37	1
FALSE	High	Sequest HT (A2)	Unambiguous	FSTLAELVHHHSTVADGLVTTLHYPAPK		1	Abl2N	Abl2N	0	3	0.524	0	1	1	1014.53	3041.58	3041.58	-1.75	-0.00177	CID (Collision Induced Dissociation)	MS2	63.089	100	51.7487	8684	20201103_ArgN_phos_01_TiO2_new.raw	F1	4.37	1
FALSE	High	Sequest HT (A2)	Unambiguous	FSTLAELVHHHSTVADGLVTTLHYPAPK		1	Abl2N	Abl2N	0	4	0.6697	0	1	1	761.152	3041.59	3041.58	0.82	0.00062	CID (Collision Induced Dissociation)	MS2	47.5968	100	98.6843	19514	20201103_ArgN_phos_01_TiO2_new.raw	F1	4.33	1
FALSE	High	Sequest HT (A2)	Unambiguous	cNKPTVYGVSPIHDK	C1(Carbamidomethyl)	1	Abl2N	Abl2N	0	3	0.6975	0	1	1	572.29	1714.86	1714.86	-0.85	-0.00048	CID (Collision Induced Dissociation)	MS2	65.9277	100	27.5943	2924	20201103_ArgN_phos_01_TiO2_new.raw	F1	4.33	1
FALSE	High	Sequest HT (A2)	Unambiguous	cNKPTVyGVSPIHDK	C1(Carbamidomethyl); Y7(Phospho)	1	Abl2N	Abl2N	0	3	0.7037	0	1	1	598.946	1794.82	1794.82	-0.07	-4e-05	CID (Collision Induced Dissociation)	MS2	6.19885	3.916	20.54	1294	20201103_ArgN_phos_01_TiO2_new.raw	F1	4.32	1	Y7(Phospho): 100
FALSE	High	Sequest HT (A2)	Unambiguous	ATFVVDPQGIIQAIEVTAEGIGR		1	P0AE08	P0AE08	0	2	0.7569	0	1	1	1192.64	2384.28	2384.28	-1.83	-0.00218	CID (Collision Induced Dissociation)	MS2	66.3736	100	102.413	20300	20201103_ArgN_phos_01_TiO2_new.raw	F1	4.32	1
FALSE	High	Sequest HT (A2)	Unambiguous	FPIKWTAPESLAYNTFSIK		1	Abl2N	Abl2N	1	3	0.587	0	1	1	738.394	2213.17	2213.16	0.9	0.00066	CID (Collision Induced Dissociation)	MS2	36.6011	100	63.3871	11641	20201103_ArgN_phos_01_TiO2_new.raw	F1	4.31	1
FALSE	High	Sequest HT (A2)	Unambiguous	SAAEYLLSSLINGSFLVR		1	Abl2N	Abl2N	0	3	0.5581	0	1	1	647.354	1940.05	1940.05	-0.29	-0.00019	CID (Collision Induced Dissociation)	MS2	12.3536	100	88.7202	17426	20201103_ArgN_phos_01_TiO2_new.raw	F1	4.3	1
FALSE	High	Sequest HT (A2)	Unambiguous	YSLTVAVMTLKEDTmEVEEFLK	M15(Oxidation)	1	Abl2N	Abl2N	1	3	0.2751	0	1	1	864.766	2592.28	2592.28	0	0	CID (Collision Induced Dissociation)	MS2	56.6209	100	86.6542	16991	20201103_ArgN_phos_01_TiO2_new.raw	F1	4.29	1
FALSE	High	Sequest HT (A2)	Unambiguous	FSTLAELVHHHSTVADGLVTTLHYPAPK		1	Abl2N	Abl2N	0	4	0.5794	0	1	1	761.151	3041.58	3041.58	-0.23	-0.00017	CID (Collision Induced Dissociation)	MS2	22.6511	100	96.1254	18963	20201103_ArgN_phos_01_TiO2_new.raw	F1	4.28	1
FALSE	High	Sequest HT (A2)	Unambiguous	FSTLAELVHHHSTVADGLVTTLHYPAPK		1	Abl2N	Abl2N	0	4	0.5855	0	1	1	761.15	3041.58	3041.58	-1.51	-0.00115	CID (Collision Induced Dissociation)	MS2	27.1611	100	95.0982	18742	20201103_ArgN_phos_01_TiO2_new.raw	F1	4.27	1
FALSE	High	Sequest HT (A2)	Unambiguous	FSTLAELVHHHSTVADGLVTTLHYPAPK		1	Abl2N	Abl2N	0	4	0.6862	0	1	1	761.151	3041.58	3041.58	-0.39	-0.00029	CID (Collision Induced Dissociation)	MS2	78.7126	100	93.5625	18428	20201103_ArgN_phos_01_TiO2_new.raw	F1	4.27	1
FALSE	High	Sequest HT (A2)	Unambiguous	cNKPTVyGVSPIHDK	C1(Carbamidomethyl); Y7(Phospho)	1	Abl2N	Abl2N	0	3	0.6714	0	1	1	598.948	1794.83	1794.82	2.58	0.00154	CID (Collision Induced Dissociation)	MS2	51.8515	100	58.7807	10468	20201103_ArgN_phos_01_TiO2_new.raw	F1	4.26	1	Y7(Phospho): 100
FALSE	High	Sequest HT (A2)	Unambiguous	cNKPTVYGVSPIHDK	C1(Carbamidomethyl)	1	Abl2N	Abl2N	0	3	0.6541	0	1	1	572.29	1714.86	1714.86	-0.74	-0.00042	CID (Collision Induced Dissociation)	MS2	32.9787	52.167	20.9865	1392	20201103_ArgN_phos_01_TiO2_new.raw	F1	4.25	1
FALSE	High	Sequest HT (A2)	Unambiguous	cNKPTVYGVSPIHDK	C1(Carbamidomethyl)	1	Abl2N	Abl2N	0	3	0.6871	0	1	1	572.291	1714.86	1714.86	0.01	0	CID (Collision Induced Dissociation)	MS2	9.84614	2.69	16.8547	516	20201103_ArgN_phos_01_TiO2_new.raw	F1	4.25	1
FALSE	High	Sequest HT (A2)	Unambiguous	KAVMNYmEYLVTcQLDEQQmSSLLyERDDLSAIDFSLLMK	M7(Oxidation); C13(Carbamidomethyl); M20(Oxidation); Y25(Phospho)	1	P76616	P76616	2	5	0.3561	0	1	1	981.458	4903.26	4903.23	6.76	0.00663	CID (Collision Induced Dissociation)	MS2	71.52	100	67.4223	12627	20201103_ArgN_phos_01_TiO2_new.raw	F1	4.24	1	Y6(Phospho): 46.08
FALSE	High	Sequest HT (A2)	Unambiguous	cNKPTVyGVSPIHDK	C1(Carbamidomethyl); Y7(Phospho)	1	Abl2N	Abl2N	0	3	0.7241	0	1	1	598.947	1794.83	1794.82	0.44	0.00026	CID (Collision Induced Dissociation)	MS2	40.2362	100	37.7999	5375	20201103_ArgN_phos_01_TiO2_new.raw	F1	4.24	1	Y7(Phospho): 100
FALSE	High	Sequest HT (A2)	Unambiguous	ESESSPGQLSISLR		1	Abl2N	Abl2N	0	2	0.7281	0	1	1	745.378	1489.75	1489.75	-0.71	-0.00053	CID (Collision Induced Dissociation)	MS2	2.56064	11.735	38.8656	5629	20201103_ArgN_phos_01_TiO2_new.raw	F1	4.23	1
FALSE	High	Sequest HT (A2)	Unambiguous	cNKPTVyGVSPIHDK	C1(Carbamidomethyl); Y7(Phospho)	1	Abl2N	Abl2N	0	4	0.7038	0	1	1	449.462	1794.83	1794.82	0.77	0.00034	CID (Collision Induced Dissociation)	MS2	1.25265	2.563	19.1761	996	20201103_ArgN_phos_01_TiO2_new.raw	F1	4.22	1	Y7(Phospho): 100
FALSE	High	Sequest HT (A2)	Unambiguous	NGQGWVPSNyITPVNSLEK	Y10(Phospho)	1	Abl2N	Abl2N	0	2	0.654	0	1	1	1092.01	2183.01	2183.02	-2.56	-0.0028	CID (Collision Induced Dissociation)	MS2	38.3449	56.161	59.9721	10775	20201103_ArgN_phos_01_TiO2_new.raw	F1	4.22	1	Y10(Phospho): 100
FALSE	High	Sequest HT (A2)	Unambiguous	VLGYNQNGEWSEVR		1	Abl2N	Abl2N	0	2	0.6643	0	1	1	825.896	1650.78	1650.79	-1.35	-0.00111	CID (Collision Induced Dissociation)	MS2	31.7737	100	40.8311	6098	20201103_ArgN_phos_01_TiO2_new.raw	F1	4.2	1
FALSE	High	Sequest HT (A2)	Unambiguous	cNKPTVYGVSPIHDK	C1(Carbamidomethyl)	1	Abl2N	Abl2N	0	2	0.5967	0	1	1	857.932	1714.86	1714.86	-0.38	-0.00032	CID (Collision Induced Dissociation)	MS2	0	9.321	16.9878	563	20201103_ArgN_phos_01_TiO2_new.raw	F1	4.19	1
FALSE	High	Sequest HT (A2)	Unambiguous	FSTLAELVHHHSTVADGLVTTLHYPAPK		1	Abl2N	Abl2N	0	4	0.6969	0	1	1	761.151	3041.58	3041.58	-1.03	-0.00078	CID (Collision Induced Dissociation)	MS2	0	100	90.5416	17806	20201103_ArgN_phos_01_TiO2_new.raw	F1	4.19	1
FALSE	High	Sequest HT (A2)	Unambiguous	HSWYHGPVSR		1	Abl2N	Abl2N	0	3	0.7554	0	1	1	409.2	1225.59	1225.59	0.01	0	CID (Collision Induced Dissociation)	MS2	22.9459	56.238	20.7865	1349	20201103_ArgN_phos_01_TiO2_new.raw	F1	4.17	1
FALSE	High	Sequest HT (A2)	Unambiguous	FSTLAELVHHHSTVADGLVTTLHYPAPK		1	Abl2N	Abl2N	0	4	0.5132	0	1	1	761.152	3041.58	3041.58	0.17	0.00013	CID (Collision Induced Dissociation)	MS2	30.2175	100	81.6709	15939	20201103_ArgN_phos_01_TiO2_new.raw	F1	4.17	1
FALSE	High	Sequest HT (A2)	Unambiguous	FSTLAELVHHHSTVADGLVTTLHYPAPK		1	Abl2N	Abl2N	0	4	0.6379	0	1	1	761.151	3041.58	3041.58	-1.27	-0.00097	CID (Collision Induced Dissociation)	MS2	39.5369	100	87.9898	17281	20201103_ArgN_phos_01_TiO2_new.raw	F1	4.17	1
FALSE	High	Sequest HT (A2)	Unambiguous	FSTLAELVHHHSTVADGLVTTLHYPAPK		1	Abl2N	Abl2N	0	4	0.6563	0	1	1	761.151	3041.58	3041.58	-0.47	-0.00036	CID (Collision Induced Dissociation)	MS2	37.8547	100	80.616	15702	20201103_ArgN_phos_01_TiO2_new.raw	F1	4.16	1
FALSE	High	Sequest HT (A2)	Unambiguous	cNKPTVyGVSPIHDK	C1(Carbamidomethyl); Y7(Phospho)	1	Abl2N	Abl2N	0	3	0.7398	0	1	1	598.946	1794.82	1794.82	-0.28	-0.00017	CID (Collision Induced Dissociation)	MS2	37.0587	8.334	22.6917	1779	20201103_ArgN_phos_01_TiO2_new.raw	F1	4.15	1	Y7(Phospho): 100
FALSE	High	Sequest HT (A2)	Unambiguous	HSWYHGPVSR		1	Abl2N	Abl2N	0	3	0.7084	0	1	1	409.2	1225.59	1225.59	0.46	0.00019	CID (Collision Induced Dissociation)	MS2	4.46433	18.738	17.7269	699	20201103_ArgN_phos_01_TiO2_new.raw	F1	4.15	1
FALSE	High	Sequest HT (A2)	Unambiguous	cNKPTVyGVSPIHDK	C1(Carbamidomethyl); Y7(Phospho)	1	Abl2N	Abl2N	0	3	0.678	0	1	1	598.945	1794.82	1794.82	-1.71	-0.00102	CID (Collision Induced Dissociation)	MS2	37.7478	34.977	26.1396	2577	20201103_ArgN_phos_01_TiO2_new.raw	F1	4.13	1	Y7(Phospho): 100
FALSE	High	Sequest HT (A2)	Unambiguous	cNKPTVyGVSPIHDK	C1(Carbamidomethyl); Y7(Phospho)	1	Abl2N	Abl2N	0	3	0.5956	0	1	1	598.946	1794.82	1794.82	-0.38	-0.00023	CID (Collision Induced Dissociation)	MS2	75.5887	100	44.2973	6919	20201103_ArgN_phos_01_TiO2_new.raw	F1	4.13	1	Y7(Phospho): 100
FALSE	High	Sequest HT (A2)	Unambiguous	cNKPTVyGVSPIHDK	C1(Carbamidomethyl); Y7(Phospho)	1	Abl2N	Abl2N	0	3	0.5545	0	1	1	598.946	1794.82	1794.82	-0.38	-0.00023	CID (Collision Induced Dissociation)	MS2	34.596	100	44.8397	7044	20201103_ArgN_phos_01_TiO2_new.raw	F1	4.13	1	Y7(Phospho): 100
FALSE	High	Sequest HT (A2)	Unambiguous	INTTTDSKVYVTAESR		1	Abl2N	Abl2N	1	3	0.7136	0	1	1	595.641	1784.91	1784.9	3.53	0.0021	CID (Collision Induced Dissociation)	MS2	11.2761	56.092	19.2387	1010	20201103_ArgN_phos_01_TiO2_new.raw	F1	4.12	1
FALSE	High	Sequest HT (A2)	Unambiguous	cNKPTVYGVSPIHDKWEMERTDITmK	C1(Carbamidomethyl); M25(Oxidation)	1	Abl2N	Abl2N	2	4	0.2039	0	1	1	788.63	3151.5	3151.5	-0.41	-0.00032	CID (Collision Induced Dissociation)	MS2	3.19984	51.529	32.0933	4014	20201103_ArgN_phos_01_TiO2_new.raw	F1	4.12	1
FALSE	High	Sequest HT (A2)	Unambiguous	cNKPTVyGVSPIHDK	C1(Carbamidomethyl); Y7(Phospho)	1	Abl2N	Abl2N	0	3	0.6496	0	1	1	598.948	1794.83	1794.82	2.07	0.00124	CID (Collision Induced Dissociation)	MS2	61.5188	100	47.0237	7562	20201103_ArgN_phos_01_TiO2_new.raw	F1	4.11	1	Y7(Phospho): 100
FALSE	High	Sequest HT (A2)	Unambiguous	cNKPTVyGVSPIHDK	C1(Carbamidomethyl); Y7(Phospho)	1	Abl2N	Abl2N	0	3	0.7056	0	1	1	598.946	1794.82	1794.82	0.03	2e-05	CID (Collision Induced Dissociation)	MS2	6.56107	10.205	23.2152	1904	20201103_ArgN_phos_01_TiO2_new.raw	F1	4.11	1	Y7(Phospho): 100
FALSE	High	Sequest HT (A2)	Unambiguous	cNKPTVyGVSPIHDK	C1(Carbamidomethyl); Y7(Phospho)	1	Abl2N	Abl2N	0	4	0.5756	0	1	1	449.462	1794.82	1794.82	0.16	7e-05	CID (Collision Induced Dissociation)	MS2	2.34011	4.611	18.6629	890	20201103_ArgN_phos_01_TiO2_new.raw	F1	4.1	1	Y7(Phospho): 100
FALSE	High	Sequest HT (A2)	Unambiguous	FSTLAELVHHHSTVADGLVTTLHYPAPK		1	Abl2N	Abl2N	0	4	0.6577	0	1	1	761.153	3041.59	3041.58	1.94	0.00148	CID (Collision Induced Dissociation)	MS2	29.1865	100	96.6473	19078	20201103_ArgN_phos_01_TiO2_new.raw	F1	4.09	1
FALSE	High	Sequest HT (A2)	Unambiguous	cNKPTVyGVSPIHDK	C1(Carbamidomethyl); Y7(Phospho)	1	Abl2N	Abl2N	0	3	0.6235	0	1	1	598.945	1794.82	1794.82	-1.6	-0.00096	CID (Collision Induced Dissociation)	MS2	42.8961	100	38.3126	5496	20201103_ArgN_phos_01_TiO2_new.raw	F1	4.09	1	Y7(Phospho): 100
FALSE	High	Sequest HT (A2)	Unambiguous	FSTLAELVHHHSTVADGLVTTLHYPAPK		1	Abl2N	Abl2N	0	4	0.5872	0	1	1	761.151	3041.58	3041.58	-0.23	-0.00017	CID (Collision Induced Dissociation)	MS2	25.792	100	95.6187	18854	20201103_ArgN_phos_01_TiO2_new.raw	F1	4.07	1
FALSE	High	Sequest HT (A2)	Unambiguous	cNKPTVyGVSPIHDKWEmERTDITmK	C1(Carbamidomethyl); Y7(Phospho); M18(Oxidation); M25(Oxidation)	1	Abl2N	Abl2N	2	4	0.6453	0	1	1	812.621	3247.46	3247.46	-0.57	-0.00046	CID (Collision Induced Dissociation)	MS2	1.66886	40.801	31.7214	3923	20201103_ArgN_phos_01_TiO2_new.raw	F1	4.06	1	Y7(Phospho): 100
FALSE	High	Sequest HT (A2)	Unambiguous	ESESSPGQLSISLR		1	Abl2N	Abl2N	0	2	0.6823	0	1	1	745.378	1489.75	1489.75	-0.3	-0.00022	CID (Collision Induced Dissociation)	MS2	14.5181	100	38.3581	5507	20201103_ArgN_phos_01_TiO2_new.raw	F1	4.06	1
FALSE	High	Sequest HT (A2)	Unambiguous	cNKPTVyGVSPIHDK	C1(Carbamidomethyl); Y7(Phospho)	1	Abl2N	Abl2N	0	3	0.6667	0	1	1	598.946	1794.82	1794.82	-0.28	-0.00017	CID (Collision Induced Dissociation)	MS2	5.38938	59.851	17.4541	657	20201103_ArgN_phos_01_TiO2_new.raw	F1	4.05	1	Y7(Phospho): 100
FALSE	High	Sequest HT (A2)	Unambiguous	FSTLAELVHHHSTVADGLVTTLHYPAPK		1	Abl2N	Abl2N	0	4	0.6519	0	1	1	761.151	3041.58	3041.58	-0.39	-0.00029	CID (Collision Induced Dissociation)	MS2	50.1235	100	109.14	21708	20201103_ArgN_phos_01_TiO2_new.raw	F1	4.05	1
FALSE	High	Sequest HT (A2)	Unambiguous	FSTLAELVHHHSTVADGLVTTLHYPAPK		1	Abl2N	Abl2N	0	4	0.5728	0	1	1	761.153	3041.59	3041.58	1.38	0.00105	CID (Collision Induced Dissociation)	MS2	27.6346	100	90.0329	17700	20201103_ArgN_phos_01_TiO2_new.raw	F1	4.05	1
FALSE	High	Sequest HT (A2)	Unambiguous	cNKPTVYGVSPIHDKWEmER	C1(Carbamidomethyl); M18(Oxidation)	1	Abl2N	Abl2N	1	3	0.5348	0	1	1	821.392	2462.16	2462.16	1.05	0.00086	CID (Collision Induced Dissociation)	MS2	10.064	100	26.0844	2564	20201103_ArgN_phos_01_TiO2_new.raw	F1	4.02	1
FALSE	High	Sequest HT (A2)	Unambiguous	FSTLAELVHHHSTVADGLVTTLHYPAPK		1	Abl2N	Abl2N	0	4	0.4239	0	1	1	761.149	3041.57	3041.58	-3.92	-0.00298	CID (Collision Induced Dissociation)	MS2	21.0744	100	104.394	20714	20201103_ArgN_phos_01_TiO2_new.raw	F1	4.01	1
FALSE	High	Sequest HT (A2)	Unambiguous	INTTTDSKVYVTAESR		1	Abl2N	Abl2N	1	3	0.5187	0	1	1	595.638	1784.9	1784.9	-0.98	-0.00058	CID (Collision Induced Dissociation)	MS2	27.7642	100	20.7894	1350	20201103_ArgN_phos_01_TiO2_new.raw	F1	4.01	1
FALSE	High	Sequest HT (A2)	Unambiguous	INTTTDSKVYVTAESR		1	Abl2N	Abl2N	1	3	0.61	0	1	1	595.639	1784.9	1784.9	0.04	3e-05	CID (Collision Induced Dissociation)	MS2	13.1995	100	21.2976	1459	20201103_ArgN_phos_01_TiO2_new.raw	F1	4	1
FALSE	High	Sequest HT (A2)	Unambiguous	cNKPTVyGVSPIHDK	C1(Carbamidomethyl); Y7(Phospho)	1	Abl2N	Abl2N	0	4	0.5377	0	1	1	449.462	1794.83	1794.82	0.7	0.00031	CID (Collision Induced Dissociation)	MS2	7.07139	32.102	19.6823	1107	20201103_ArgN_phos_01_TiO2_new.raw	F1	3.98	1	Y7(Phospho): 100
FALSE	High	Sequest HT (A2)	Unambiguous	HSWYHGPVSR		1	Abl2N	Abl2N	0	3	0.7487	0	1	1	409.2	1225.59	1225.59	0.01	0	CID (Collision Induced Dissociation)	MS2	2.37751	94.949	26.5225	2664	20201103_ArgN_phos_01_TiO2_new.raw	F1	3.98	1
FALSE	High	Sequest HT (A2)	Unambiguous	FSTLAELVHHHSTVADGLVTTLHYPAPK		1	Abl2N	Abl2N	0	4	0.6952	0	1	1	761.153	3041.59	3041.58	1.86	0.00141	CID (Collision Induced Dissociation)	MS2	53.5376	100	102.868	20401	20201103_ArgN_phos_01_TiO2_new.raw	F1	3.97	1
FALSE	High	Sequest HT (A2)	Unambiguous	LGGGQyGEVYVGVWK	Y6(Phospho)	1	Abl2N	Abl2N	0	2	0.2753	0	1	1	846.395	1691.78	1691.78	-0.3	-0.00025	CID (Collision Induced Dissociation)	MS2	39.0474	46.478	57.9563	10256	20201103_ArgN_phos_01_TiO2_new.raw	F1	3.96	1	Y6(Phospho): 100
FALSE	High	Sequest HT (A2)	Unambiguous	FSTLAELVHHHSTVADGLVTTLHYPAPK		1	Abl2N	Abl2N	0	4	0.6684	0	1	1	761.151	3041.58	3041.58	-0.31	-0.00023	CID (Collision Induced Dissociation)	MS2	11.4782	100	91.0557	17907	20201103_ArgN_phos_01_TiO2_new.raw	F1	3.95	1
FALSE	High	Sequest HT (A2)	Unambiguous	cNKPTVyGVSPIHDK	C1(Carbamidomethyl); Y7(Phospho)	1	Abl2N	Abl2N	0	3	0.6091	0	1	1	598.946	1794.82	1794.82	-0.38	-0.00023	CID (Collision Induced Dissociation)	MS2	50.934	100	35.2532	4769	20201103_ArgN_phos_01_TiO2_new.raw	F1	3.94	1	Y7(Phospho): 100
FALSE	High	Sequest HT (A2)	Unambiguous	cNKPTVYGVSPIHDK	C1(Carbamidomethyl)	1	Abl2N	Abl2N	0	3	0.6514	0	1	1	572.291	1714.86	1714.86	0.97	0.00055	CID (Collision Induced Dissociation)	MS2	29.8045	39.286	18.9111	942	20201103_ArgN_phos_01_TiO2_new.raw	F1	3.93	1
FALSE	High	Sequest HT (A2)	Unambiguous	LRVLGYNQNGEWSEVR		1	Abl2N	Abl2N	1	3	0.5689	0	1	1	640.661	1919.97	1919.97	-1.57	-0.00101	CID (Collision Induced Dissociation)	MS2	42.1323	100	38.4889	5538	20201103_ArgN_phos_01_TiO2_new.raw	F1	3.92	1
FALSE	High	Sequest HT (A2)	Unambiguous	ENLLGATESDPNLFVALYDFVASGDNTLSITKGEKLR		1	Abl2N	Abl2N	2	4	0.6164	0	1	1	1000.27	3998.04	3998.04	0.09	9e-05	CID (Collision Induced Dissociation)	MS2	17.3779	100	91.4546	17991	20201103_ArgN_phos_01_TiO2_new.raw	F1	3.91	1
FALSE	High	Sequest HT (A2)	Unambiguous	cNKPTVyGVSPIHDKWEMERTDITMK	C1(Carbamidomethyl); Y7(Phospho)	1	Abl2N	Abl2N	2	5	0.5154	0	1	1	643.899	3215.47	3215.47	-1.27	-0.00082	CID (Collision Induced Dissociation)	MS2	13.1633	33.138	36.7459	5123	20201103_ArgN_phos_01_TiO2_new.raw	F1	3.9	1	Y7(Phospho): 100
FALSE	High	Sequest HT (A2)	Unambiguous	FSTLAELVHHHSTVADGLVTTLHYPAPK		1	Abl2N	Abl2N	0	4	0.6897	0	1	1	761.151	3041.58	3041.58	-0.39	-0.00029	CID (Collision Induced Dissociation)	MS2	37.2195	100	105.447	20934	20201103_ArgN_phos_01_TiO2_new.raw	F1	3.9	1
FALSE	High	Sequest HT (A2)	Unambiguous	HSWYHGPVSR		1	Abl2N	Abl2N	0	3	0.8026	0	1	1	409.199	1225.58	1225.59	-3.5	-0.00143	CID (Collision Induced Dissociation)	MS2	50.5148	100	16.721	469	20201103_ArgN_phos_01_TiO2_new.raw	F1	3.9	1
FALSE	High	Sequest HT (A2)	Unambiguous	HSWYHGPVSR		1	Abl2N	Abl2N	0	3	0.7744	0	1	1	409.2	1225.59	1225.59	-0.59	-0.00024	CID (Collision Induced Dissociation)	MS2	9.61581	100	46.3645	7406	20201103_ArgN_phos_01_TiO2_new.raw	F1	3.9	1
FALSE	High	Sequest HT (A2)	Unambiguous	FSTLAELVHHHSTVADGLVTTLHYPAPK		1	Abl2N	Abl2N	0	4	0.5758	0	1	1	761.151	3041.58	3041.58	-1.11	-0.00084	CID (Collision Induced Dissociation)	MS2	40.8354	100	108.065	21482	20201103_ArgN_phos_01_TiO2_new.raw	F1	3.89	1
FALSE	High	Sequest HT (A2)	Unambiguous	VLGyNQNGEWSEVR	Y4(Phospho)	1	Abl2N	Abl2N	0	2	0.6324	0	1	1	865.881	1730.75	1730.75	0.89	0.00077	CID (Collision Induced Dissociation)	MS2	58.6746	100	41.3316	6218	20201103_ArgN_phos_01_TiO2_new.raw	F1	3.89	1	Y4(Phospho): 100
FALSE	High	Sequest HT (A2)	Unambiguous	cNKPTVyGVSPIHDK	C1(Carbamidomethyl); Y7(Phospho)	1	Abl2N	Abl2N	0	3	0.5335	0	1	1	598.946	1794.82	1794.82	-0.99	-0.00059	CID (Collision Induced Dissociation)	MS2	44.3677	100	33.6305	4382	20201103_ArgN_phos_01_TiO2_new.raw	F1	3.88	1	Y7(Phospho): 100
FALSE	High	Sequest HT (A2)	Unambiguous	cNKPTVyGVSPIHDK	C1(Carbamidomethyl); Y7(Phospho)	1	Abl2N	Abl2N	0	2	0.7268	0	1	1	897.916	1794.82	1794.82	-0.3	-0.00027	CID (Collision Induced Dissociation)	MS2	2.54956	1.521	18.7323	904	20201103_ArgN_phos_01_TiO2_new.raw	F1	3.88	1	Y7(Phospho): 100
FALSE	High	Sequest HT (A2)	Unambiguous	cNKPTVyGVSPIHDK	C1(Carbamidomethyl); Y7(Phospho)	1	Abl2N	Abl2N	0	3	0.6047	0	1	1	598.947	1794.83	1794.82	0.54	0.00032	CID (Collision Induced Dissociation)	MS2	8.55939	100	91.9059	18086	20201103_ArgN_phos_01_TiO2_new.raw	F1	3.87	1	Y7(Phospho): 100
FALSE	High	Sequest HT (A2)	Unambiguous	mSSmTTTDNKAFLNELAR	M1(Oxidation); M4(Oxidation)	1	P06149	P06149	1	3	0.5607	0	1	1	687.985	2061.94	2061.96	-9.23	-0.00634	CID (Collision Induced Dissociation)	MS2	9.01936	54.959	36.482	5063	20201103_ArgN_phos_01_TiO2_new.raw	F1	3.87	1
FALSE	High	Sequest HT (A2)	Unambiguous	FSTLAELVHHHSTVADGLVTTLHYPAPK		1	Abl2N	Abl2N	0	5	0.6701	0	1	1	609.123	3041.59	3041.58	0.69	0.00042	CID (Collision Induced Dissociation)	MS2	10.4502	52.822	68.041	12776	20201103_ArgN_phos_01_TiO2_new.raw	F1	3.85	1
FALSE	High	Sequest HT (A2)	Unambiguous	cNKPTVyGVSPIHDK	C1(Carbamidomethyl); Y7(Phospho)	1	Abl2N	Abl2N	0	3	0.639	0	1	1	598.945	1794.82	1794.82	-1.71	-0.00102	CID (Collision Induced Dissociation)	MS2	28.285	100	45.4136	7179	20201103_ArgN_phos_01_TiO2_new.raw	F1	3.85	1	Y7(Phospho): 100
FALSE	High	Sequest HT (A2)	Unambiguous	cNKPTVyGVSPIHDK	C1(Carbamidomethyl); Y7(Phospho)	1	Abl2N	Abl2N	0	3	0.639	0	1	1	598.946	1794.82	1794.82	-0.18	-0.00011	CID (Collision Induced Dissociation)	MS2	54.7838	100	67.2794	12593	20201103_ArgN_phos_01_TiO2_new.raw	F1	3.85	1	Y7(Phospho): 100
FALSE	High	Sequest HT (A2)	Unambiguous	cNKPTVYGVSPIHDKWEMER	C1(Carbamidomethyl)	1	Abl2N	Abl2N	1	3	0.5339	0	1	1	816.061	2446.17	2446.16	1.7	0.00139	CID (Collision Induced Dissociation)	MS2	6.05609	100	29.1304	3299	20201103_ArgN_phos_01_TiO2_new.raw	F1	3.84	1
FALSE	High	Sequest HT (A2)	Unambiguous	HSWYHGPVSR		1	Abl2N	Abl2N	0	3	0.75	0	1	1	409.2	1225.59	1225.59	-0.07	-3e-05	CID (Collision Induced Dissociation)	MS2	25.3022	41.459	20.2728	1235	20201103_ArgN_phos_01_TiO2_new.raw	F1	3.84	1
FALSE	High	Sequest HT (A2)	Unambiguous	HSWYHGPVSR		1	Abl2N	Abl2N	0	3	0.6736	0	1	1	409.2	1225.59	1225.59	-0.74	-0.0003	CID (Collision Induced Dissociation)	MS2	36.7568	100	63.6459	11705	20201103_ArgN_phos_01_TiO2_new.raw	F1	3.83	1
FALSE	High	Sequest HT (A2)	Unambiguous	FSTLAELVHHHSTVADGLVTTLHYPAPK		1	Abl2N	Abl2N	0	4	0.6614	0	1	1	761.151	3041.58	3041.58	-0.71	-0.00054	CID (Collision Induced Dissociation)	MS2	37.3374	100	107.019	21272	20201103_ArgN_phos_01_TiO2_new.raw	F1	3.81	1
FALSE	High	Sequest HT (A2)	Unambiguous	YSLTVAVMTLKEDTMEVEEFLK		1	Abl2N	Abl2N	1	3	0.6325	0	1	1	859.434	2576.29	2576.29	0.18	0.00016	CID (Collision Induced Dissociation)	MS2	40.8133	100	87.8611	17253	20201103_ArgN_phos_01_TiO2_new.raw	F1	3.81	1
FALSE	High	Sequest HT (A2)	Unambiguous	cNKPTVyGVSPIHDK	C1(Carbamidomethyl); Y7(Phospho)	1	Abl2N	Abl2N	0	3	0.5906	0	1	1	598.946	1794.82	1794.82	-0.79	-0.00047	CID (Collision Induced Dissociation)	MS2	50.245	100	46.4812	7433	20201103_ArgN_phos_01_TiO2_new.raw	F1	3.81	1	Y7(Phospho): 100
FALSE	High	Sequest HT (A2)	Unambiguous	cNKPTVyGVSPIHDK	C1(Carbamidomethyl); Y7(Phospho)	1	Abl2N	Abl2N	0	3	0.6273	0	1	1	598.948	1794.83	1794.82	2.17	0.0013	CID (Collision Induced Dissociation)	MS2	34.4797	100	55.2753	9569	20201103_ArgN_phos_01_TiO2_new.raw	F1	3.81	1	Y7(Phospho): 100
FALSE	High	Sequest HT (A2)	Unambiguous	cNKPTVyGVSPIHDK	C1(Carbamidomethyl); Y7(Phospho)	1	Abl2N	Abl2N	0	3	0.65	0	1	1	598.945	1794.82	1794.82	-2.32	-0.00139	CID (Collision Induced Dissociation)	MS2	44.9167	100	43.2817	6680	20201103_ArgN_phos_01_TiO2_new.raw	F1	3.8	1	Y7(Phospho): 100
FALSE	High	Sequest HT (A2)	Unambiguous	ESESSPGQLSISLR		1	Abl2N	Abl2N	0	3	0.6895	0	1	1	497.255	1489.75	1489.75	0.61	0.0003	CID (Collision Induced Dissociation)	MS2	5.71805	69.112	38.5269	5547	20201103_ArgN_phos_01_TiO2_new.raw	F1	3.8	1
FALSE	High	Sequest HT (A2)	Unambiguous	EIASGKLVCPLVNSTSEIHyIGHyLVFPQHQHmHSALDVFK	Y20(Phospho); Y24(Phospho); M33(Oxidation)	1	Q57083	Q57083	1	6	0.2132	0	1	1	804.382	4821.25	4821.28	-4.7	-0.00378	CID (Collision Induced Dissociation)	MS2	76.4809	100	58.5955	10419	20201103_ArgN_phos_01_TiO2_new.raw	F1	3.8	1	Y20(Phospho): 100; Y24(Phospho): 100
FALSE	High	Sequest HT (A2)	Unambiguous	FSTLAELVHHHSTVADGLVTTLHYPAPK		1	Abl2N	Abl2N	0	5	0.6227	0	1	1	609.123	3041.58	3041.58	-0.11	-7e-05	CID (Collision Induced Dissociation)	MS2	4.87835	70.596	72.7494	13897	20201103_ArgN_phos_01_TiO2_new.raw	F1	3.79	1
FALSE	High	Sequest HT (A2)	Unambiguous	HSWYHGPVSR		1	Abl2N	Abl2N	0	3	0.6878	0	1	1	409.2	1225.59	1225.59	-0.07	-3e-05	CID (Collision Induced Dissociation)	MS2	69.4525	100	51.2173	8553	20201103_ArgN_phos_01_TiO2_new.raw	F1	3.78	1
FALSE	High	Sequest HT (A2)	Unambiguous	cNKPTVyGVSPIHDK	C1(Carbamidomethyl); Y7(Phospho)	1	Abl2N	Abl2N	0	3	0.5899	0	1	1	598.946	1794.82	1794.82	-0.28	-0.00017	CID (Collision Induced Dissociation)	MS2	63.6824	100	55.8914	9724	20201103_ArgN_phos_01_TiO2_new.raw	F1	3.78	1	Y7(Phospho): 100
FALSE	High	Sequest HT (A2)	Unambiguous	LGGGQYGEVyVGVWK	Y10(Phospho)	1	Abl2N	Abl2N	0	2	0.2725	0	1	1	846.395	1691.78	1691.78	0.42	0.00036	CID (Collision Induced Dissociation)	MS2	31.7256	100	59.0573	10538	20201103_ArgN_phos_01_TiO2_new.raw	F1	3.78	1	Y10(Phospho): 100
FALSE	High	Sequest HT (A2)	Unambiguous	cNKPTVyGVSPIHDKWEMERTDITmK	C1(Carbamidomethyl); Y7(Phospho); M25(Oxidation)	1	Abl2N	Abl2N	2	4	0.1379	0	1	1	808.621	3231.46	3231.47	-1.01	-0.00081	CID (Collision Induced Dissociation)	MS2	1.08068	18.622	33.3287	4310	20201103_ArgN_phos_01_TiO2_new.raw	F1	3.77	1	Y7(Phospho): 100
FALSE	High	Sequest HT (A2)	Unambiguous	cNKPTVyGVSPIHDK	C1(Carbamidomethyl); Y7(Phospho)	1	Abl2N	Abl2N	0	3	0.565	0	1	1	598.946	1794.82	1794.82	-0.38	-0.00023	CID (Collision Induced Dissociation)	MS2	58.5187	95.92	32.6969	4159	20201103_ArgN_phos_01_TiO2_new.raw	F1	3.77	1	Y7(Phospho): 100
FALSE	High	Sequest HT (A2)	Unambiguous	HSWYHGPVSR		1	Abl2N	Abl2N	0	3	0.756	0	1	1	409.2	1225.59	1225.59	0.38	0.00016	CID (Collision Induced Dissociation)	MS2	13.1259	100	47.9787	7784	20201103_ArgN_phos_01_TiO2_new.raw	F1	3.77	1
FALSE	High	Sequest HT (A2)	Unambiguous	cNKPTVyGVSPIHDK	C1(Carbamidomethyl); Y7(Phospho)	1	Abl2N	Abl2N	0	3	0.5638	0	1	1	598.946	1794.82	1794.82	-0.79	-0.00047	CID (Collision Induced Dissociation)	MS2	32.4557	100	62.8653	11514	20201103_ArgN_phos_01_TiO2_new.raw	F1	3.76	1	Y7(Phospho): 100
FALSE	High	Sequest HT (A2)	Unambiguous	cNKPTVyGVSPIHDK	C1(Carbamidomethyl); Y7(Phospho)	1	Abl2N	Abl2N	0	3	0.484	0	1	1	598.948	1794.83	1794.82	2.78	0.00166	CID (Collision Induced Dissociation)	MS2	46.8823	100	61.3842	11141	20201103_ArgN_phos_01_TiO2_new.raw	F1	3.76	1	Y7(Phospho): 100
FALSE	High	Sequest HT (A2)	Unambiguous	HSWYHGPVSR		1	Abl2N	Abl2N	0	3	0.8032	0	1	1	409.2	1225.59	1225.59	0.08	3e-05	CID (Collision Induced Dissociation)	MS2	5.68631	19.012	18.2364	798	20201103_ArgN_phos_01_TiO2_new.raw	F1	3.76	1
FALSE	High	Sequest HT (A2)	Unambiguous	HSWYHGPVSR		1	Abl2N	Abl2N	0	3	0.704	0	1	1	409.2	1225.59	1225.59	0.31	0.00013	CID (Collision Induced Dissociation)	MS2	4.17752	13.96	17.2183	609	20201103_ArgN_phos_01_TiO2_new.raw	F1	3.75	1
FALSE	High	Sequest HT (A2)	Unambiguous	HSWYHGPVSR		1	Abl2N	Abl2N	0	3	0.6471	0	1	1	409.2	1225.59	1225.59	0.23	9e-05	CID (Collision Induced Dissociation)	MS2	24.5032	100	27.5574	2915	20201103_ArgN_phos_01_TiO2_new.raw	F1	3.74	1
FALSE	High	Sequest HT (A2)	Unambiguous	HSWYHGPVSR		1	Abl2N	Abl2N	0	3	0.7433	0	1	1	409.2	1225.59	1225.59	0.23	9e-05	CID (Collision Induced Dissociation)	MS2	20.0241	100	26.0098	2546	20201103_ArgN_phos_01_TiO2_new.raw	F1	3.74	1
FALSE	High	Sequest HT (A2)	Unambiguous	HSWYHGPVSR		1	Abl2N	Abl2N	0	3	0.8177	0	1	1	409.2	1225.59	1225.59	0.16	6e-05	CID (Collision Induced Dissociation)	MS2	22.1008	33.391	18.753	909	20201103_ArgN_phos_01_TiO2_new.raw	F1	3.73	1
FALSE	High	Sequest HT (A2)	Unambiguous	FSTLAELVHHHSTVADGLVTTLHYPAPK		1	Abl2N	Abl2N	0	4	0.4075	0	1	1	761.15	3041.58	3041.58	-1.43	-0.00109	CID (Collision Induced Dissociation)	MS2	30.9291	100	93.0523	18321	20201103_ArgN_phos_01_TiO2_new.raw	F1	3.73	1
FALSE	High	Sequest HT (A2)	Unambiguous	LGGGQYGEVyVGVWKK	Y10(Phospho)	1	Abl2N	Abl2N	1	2	0.3118	0	1	1	910.444	1819.88	1819.88	1.2	0.00109	CID (Collision Induced Dissociation)	MS2	39.0903	100	45.2176	7132	20201103_ArgN_phos_01_TiO2_new.raw	F1	3.72	1	Y10(Phospho): 100
FALSE	High	Sequest HT (A2)	Unambiguous	ESESSPGQLSISLR		1	Abl2N	Abl2N	0	2	0.6496	0	1	1	745.377	1489.75	1489.75	-1.12	-0.00084	CID (Collision Induced Dissociation)	MS2	11.3717	100	39.3771	5752	20201103_ArgN_phos_01_TiO2_new.raw	F1	3.71	1
FALSE	High	Sequest HT (A2)	Unambiguous	SAAEYLLSSLINGSFLVR		1	Abl2N	Abl2N	0	2	0.7027	0	1	1	970.528	1940.05	1940.05	-0.44	-0.00043	CID (Collision Induced Dissociation)	MS2	54.374	100	91.6494	18033	20201103_ArgN_phos_01_TiO2_new.raw	F1	3.7	1
FALSE	High	Sequest HT (A2)	Unambiguous	INTTTDSKVYVTAESR		1	Abl2N	Abl2N	1	3	0.6049	0	1	1	595.639	1784.9	1784.9	0.15	9e-05	CID (Collision Induced Dissociation)	MS2	25.5487	76.543	20.2755	1236	20201103_ArgN_phos_01_TiO2_new.raw	F1	3.67	1
FALSE	High	Sequest HT (A2)	Unambiguous	cNKPTVYGVSPIHDKWEMERTDITMK	C1(Carbamidomethyl)	1	Abl2N	Abl2N	2	4	0.4741	0	1	1	784.634	3135.51	3135.51	2.64	0.00207	CID (Collision Induced Dissociation)	MS2	49.3776	100	35.6778	4870	20201103_ArgN_phos_01_TiO2_new.raw	F1	3.67	1
FALSE	High	Sequest HT (A2)	Unambiguous	FSTLAELVHHHSTVADGLVTTLHYPAPK		1	Abl2N	Abl2N	0	5	0.724	0	1	1	609.123	3041.59	3041.58	0.39	0.00024	CID (Collision Induced Dissociation)	MS2	7.15263	28.831	63.921	11772	20201103_ArgN_phos_01_TiO2_new.raw	F1	3.66	1
FALSE	High	Sequest HT (A2)	Unambiguous	FSTLAELVHHHSTVADGLVTTLHYPAPK		1	Abl2N	Abl2N	0	5	0.5437	0	1	1	609.123	3041.58	3041.58	-0.01	-1e-05	CID (Collision Induced Dissociation)	MS2	3.23813	22.19	60.2188	10845	20201103_ArgN_phos_01_TiO2_new.raw	F1	3.66	1
FALSE	High	Sequest HT (A2)	Unambiguous	HSWYHGPVSR		1	Abl2N	Abl2N	0	3	0.7151	0	1	1	409.2	1225.58	1225.59	-1.34	-0.00055	CID (Collision Induced Dissociation)	MS2	48.7456	100	50.1131	8299	20201103_ArgN_phos_01_TiO2_new.raw	F1	3.65	1
FALSE	High	Sequest HT (A2)	Unambiguous	LWSAEIPNLyRAVVELHTADGTLIEAEAcDVGFR	Y10(Phospho); C29(Carbamidomethyl)	1	P00722	P00722	1	5	0.4863	0	1	1	779.982	3895.88	3895.87	2.7	0.00211	CID (Collision Induced Dissociation)	MS2	83.6424	100	48.7318	7960	20201103_ArgN_phos_01_TiO2_new.raw	F1	3.64	1	Y10(Phospho): 100
FALSE	High	Sequest HT (A2)	Unambiguous	SAAEYLLSSLINGSFLVR		1	Abl2N	Abl2N	0	2	0.6209	0	1	1	970.528	1940.05	1940.05	0	0	CID (Collision Induced Dissociation)	MS2	51.6831	100	86.3242	16935	20201103_ArgN_phos_01_TiO2_new.raw	F1	3.64	1
FALSE	High	Sequest HT (A2)	Unambiguous	cNKPTVyGVSPIHDKWEmER	C1(Carbamidomethyl); Y7(Phospho); M18(Oxidation)	1	Abl2N	Abl2N	1	4	0.7308	0	1	1	636.286	2542.12	2542.13	-1.47	-0.00093	CID (Collision Induced Dissociation)	MS2	5.49987	17.22	28.3638	3112	20201103_ArgN_phos_01_TiO2_new.raw	F1	3.64	1	Y7(Phospho): 100
FALSE	High	Sequest HT (A2)	Unambiguous	cNKPTVyGVSPIHDKWEMERTDITmK	C1(Carbamidomethyl); Y7(Phospho); M25(Oxidation)	1	Abl2N	Abl2N	2	5	0.011	0	1	1	647.098	3231.46	3231.47	-2.03	-0.00131	CID (Collision Induced Dissociation)	MS2	27.6757	41.485	33.101	4257	20201103_ArgN_phos_01_TiO2_new.raw	F1	3.63	1	Y7(Phospho): 100
FALSE	High	Sequest HT (A2)	Unambiguous	FSTLAELVHHHSTVADGLVTTLHYPAPK		1	Abl2N	Abl2N	0	5	0.6556	0	1	1	609.122	3041.58	3041.58	-0.31	-0.00019	CID (Collision Induced Dissociation)	MS2	92.5657	100	82.7186	16178	20201103_ArgN_phos_01_TiO2_new.raw	F1	3.63	1
FALSE	High	Sequest HT (A2)	Unambiguous	FSTLAELVHHHSTVADGLVTTLHYPAPK		1	Abl2N	Abl2N	0	4	0.5482	0	1	1	761.154	3041.6	3041.58	3.87	0.00294	CID (Collision Induced Dissociation)	MS2	35.9698	100	103.887	20610	20201103_ArgN_phos_01_TiO2_new.raw	F1	3.63	1
FALSE	High	Sequest HT (A2)	Unambiguous	FSTLAELVHHHSTVADGLVTTLHYPAPK		1	Abl2N	Abl2N	0	5	0.721	0	1	1	609.123	3041.59	3041.58	0.59	0.00036	CID (Collision Induced Dissociation)	MS2	3.50026	11.647	55.1716	9541	20201103_ArgN_phos_01_TiO2_new.raw	F1	3.62	1
FALSE	High	Sequest HT (A2)	Unambiguous	ESESSPGQLSISLR		1	Abl2N	Abl2N	0	2	0.6878	0	1	1	745.377	1489.75	1489.75	-1.61	-0.0012	CID (Collision Induced Dissociation)	MS2	21.0735	100	37.2557	5245	20201103_ArgN_phos_01_TiO2_new.raw	F1	3.62	1
FALSE	High	Sequest HT (A2)	Unambiguous	INTTTDSKVYVTAESR		1	Abl2N	Abl2N	1	3	0.6537	0	1	1	595.639	1784.9	1784.9	0.15	9e-05	CID (Collision Induced Dissociation)	MS2	80.4434	100	21.8221	1578	20201103_ArgN_phos_01_TiO2_new.raw	F1	3.61	1
FALSE	High	Sequest HT (A2)	Unambiguous	FSTLAELVHHHSTVADGLVTTLHYPAPK		1	Abl2N	Abl2N	0	4	0.4321	0	1	1	761.151	3041.58	3041.58	-0.55	-0.00042	CID (Collision Induced Dissociation)	MS2	82.6364	100	85.3919	16751	20201103_ArgN_phos_01_TiO2_new.raw	F1	3.61	1
FALSE	High	Sequest HT (A2)	Unambiguous	NCLVGENHVVK		1	Abl2N	Abl2N	0	2	0.5125	0	1	1	606.312	1211.62	1211.62	-2.68	-0.00162	CID (Collision Induced Dissociation)	MS2	27.8048	79.24	22.931	1837	20201103_ArgN_phos_01_TiO2_new.raw	F1	3.61	1
FALSE	High	Sequest HT (A2)	Unambiguous	HSWYHGPVSR		1	Abl2N	Abl2N	0	3	0.6992	0	1	1	409.2	1225.59	1225.59	0.01	0	CID (Collision Induced Dissociation)	MS2	8.88761	81.922	25.4613	2411	20201103_ArgN_phos_01_TiO2_new.raw	F1	3.59	1
FALSE	High	Sequest HT (A2)	Unambiguous	VLGYNQNGEWSEVR		1	Abl2N	Abl2N	0	2	0.5989	0	1	1	825.896	1650.79	1650.79	-1.05	-0.00087	CID (Collision Induced Dissociation)	MS2	29.3275	100	39.7973	5853	20201103_ArgN_phos_01_TiO2_new.raw	F1	3.59	1
FALSE	High	Sequest HT (A2)	Unambiguous	SAAEYLLSSLINGSFLVR		1	Abl2N	Abl2N	0	3	0.5782	0	1	1	647.354	1940.05	1940.05	-0.38	-0.00025	CID (Collision Induced Dissociation)	MS2	25.7831	100	95.1466	18753	20201103_ArgN_phos_01_TiO2_new.raw	F1	3.58	1
FALSE	High	Sequest HT (A2)	Unambiguous	cNKPTVyGVSPIHDK	C1(Carbamidomethyl); Y7(Phospho)	1	Abl2N	Abl2N	0	3	0.4986	0	1	1	598.947	1794.83	1794.82	1.05	0.00063	CID (Collision Induced Dissociation)	MS2	15.981	100	42.2331	6430	20201103_ArgN_phos_01_TiO2_new.raw	F1	3.57	1	Y7(Phospho): 100
FALSE	High	Sequest HT (A2)	Unambiguous	HSWYHGPVSR		1	Abl2N	Abl2N	0	3	0.6264	0	1	1	409.2	1225.59	1225.59	-0.37	-0.00015	CID (Collision Induced Dissociation)	MS2	13.3376	87.061	24.4093	2182	20201103_ArgN_phos_01_TiO2_new.raw	F1	3.56	1
FALSE	High	Sequest HT (A2)	Unambiguous	cNKPTVyGVSPIHDK	C1(Carbamidomethyl); Y7(Phospho)	1	Abl2N	Abl2N	0	3	0.6469	0	1	1	598.946	1794.82	1794.82	-0.28	-0.00017	CID (Collision Induced Dissociation)	MS2	26.3932	100	37.2946	5254	20201103_ArgN_phos_01_TiO2_new.raw	F1	3.54	1	Y7(Phospho): 100
FALSE	High	Sequest HT (A2)	Unambiguous	HSWYHGPVSR		1	Abl2N	Abl2N	0	3	0.7316	0	1	1	409.2	1225.59	1225.59	0.23	9e-05	CID (Collision Induced Dissociation)	MS2	51.9508	100	47.4598	7666	20201103_ArgN_phos_01_TiO2_new.raw	F1	3.54	1
FALSE	High	Sequest HT (A2)	Unambiguous	HSWYHGPVSR		1	Abl2N	Abl2N	0	3	0.762	0	1	1	409.2	1225.59	1225.59	-0.22	-9e-05	CID (Collision Induced Dissociation)	MS2	8.38648	100	41.1261	6168	20201103_ArgN_phos_01_TiO2_new.raw	F1	3.53	1
FALSE	High	Sequest HT (A2)	Unambiguous	cNKPTVyGVSPIHDKWEmER	C1(Carbamidomethyl); Y7(Phospho); M18(Oxidation)	1	Abl2N	Abl2N	1	4	0.745	0	1	1	636.286	2542.12	2542.13	-1.56	-0.00099	CID (Collision Induced Dissociation)	MS2	2.87304	2.693	27.8338	2984	20201103_ArgN_phos_01_TiO2_new.raw	F1	3.53	1	Y7(Phospho): 100
FALSE	High	Sequest HT (A2)	Unambiguous	HSWYHGPVSR		1	Abl2N	Abl2N	0	3	0.7386	0	1	1	409.2	1225.59	1225.59	0.16	6e-05	CID (Collision Induced Dissociation)	MS2	33.7072	100	73.6248	14101	20201103_ArgN_phos_01_TiO2_new.raw	F1	3.52	1
FALSE	High	Sequest HT (A2)	Unambiguous	cNKPTVyGVSPIHDK	C1(Carbamidomethyl); Y7(Phospho)	1	Abl2N	Abl2N	0	3	0.3875	0	1	1	598.946	1794.82	1794.82	-0.28	-0.00017	CID (Collision Induced Dissociation)	MS2	62.7381	100	51.7883	8693	20201103_ArgN_phos_01_TiO2_new.raw	F1	3.51	1	Y7(Phospho): 100
FALSE	High	Sequest HT (A2)	Unambiguous	HSWYHGPVSR		1	Abl2N	Abl2N	0	3	0.8034	0	1	1	409.2	1225.59	1225.59	0.08	3e-05	CID (Collision Induced Dissociation)	MS2	46.3325	100	33.0448	4244	20201103_ArgN_phos_01_TiO2_new.raw	F1	3.51	1
FALSE	High	Sequest HT (A2)	Unambiguous	cNKPTVyGVSPIHDK	C1(Carbamidomethyl); Y7(Phospho)	1	Abl2N	Abl2N	0	3	0.6154	0	1	1	598.946	1794.82	1794.82	-0.28	-0.00017	CID (Collision Induced Dissociation)	MS2	19.6298	100	70.5082	13366	20201103_ArgN_phos_01_TiO2_new.raw	F1	3.51	1	Y7(Phospho): 100
FALSE	High	Sequest HT (A2)	Unambiguous	cNKPTVyGVSPIHDK	C1(Carbamidomethyl); Y7(Phospho)	1	Abl2N	Abl2N	0	3	0.567	0	1	1	598.944	1794.82	1794.82	-3.13	-0.00188	CID (Collision Induced Dissociation)	MS2	41.1275	100	96.9025	19133	20201103_ArgN_phos_01_TiO2_new.raw	F1	3.51	1	Y7(Phospho): 100
FALSE	High	Sequest HT (A2)	Unambiguous	HSWYHGPVSR		1	Abl2N	Abl2N	0	3	0.74	0	1	1	409.201	1225.59	1225.59	0.9	0.00037	CID (Collision Induced Dissociation)	MS2	9.80464	100	66.4114	12383	20201103_ArgN_phos_01_TiO2_new.raw	F1	3.5	1
FALSE	High	Sequest HT (A2)	Unambiguous	HSWYHGPVSR		1	Abl2N	Abl2N	0	3	0.7371	0	1	1	409.2	1225.59	1225.59	0.46	0.00019	CID (Collision Induced Dissociation)	MS2	15.3463	100	38.4966	5540	20201103_ArgN_phos_01_TiO2_new.raw	F1	3.5	1
FALSE	High	Sequest HT (A2)	Unambiguous	cNKPTVyGVSPIHDK	C1(Carbamidomethyl); Y7(Phospho)	1	Abl2N	Abl2N	0	3	0.6257	0	1	1	598.945	1794.82	1794.82	-1.6	-0.00096	CID (Collision Induced Dissociation)	MS2	43.7952	100	43.7871	6800	20201103_ArgN_phos_01_TiO2_new.raw	F1	3.5	1	Y7(Phospho): 100
FALSE	High	Sequest HT (A2)	Unambiguous	GYRmEQPEGcPPKVYELmR	M4(Oxidation); C10(Carbamidomethyl); M18(Oxidation)	1	Abl2N	Abl2N	2	3	0.6171	0	1	1	791.365	2372.08	2372.08	-0.63	-0.00049	CID (Collision Induced Dissociation)	MS2	19.839	100	27.5275	2908	20201103_ArgN_phos_01_TiO2_new.raw	F1	3.5	1
FALSE	High	Sequest HT (A2)	Unambiguous	HSWYHGPVSR		1	Abl2N	Abl2N	0	3	0.6971	0	1	1	409.2	1225.59	1225.59	0.16	6e-05	CID (Collision Induced Dissociation)	MS2	60.1422	100	39.0283	5669	20201103_ArgN_phos_01_TiO2_new.raw	F1	3.5	1
FALSE	High	Sequest HT (A2)	Unambiguous	HSWYHGPVSR		1	Abl2N	Abl2N	0	3	0.7471	0	1	1	409.2	1225.59	1225.59	0.16	6e-05	CID (Collision Induced Dissociation)	MS2	13.4506	62.488	21.2945	1458	20201103_ArgN_phos_01_TiO2_new.raw	F1	3.48	1
FALSE	High	Sequest HT (A2)	Unambiguous	HSWYHGPVSR		1	Abl2N	Abl2N	0	3	0.6225	0	1	1	409.2	1225.59	1225.59	0.16	6e-05	CID (Collision Induced Dissociation)	MS2	5.43504	100	28.6311	3177	20201103_ArgN_phos_01_TiO2_new.raw	F1	3.47	1
FALSE	High	Sequest HT (A2)	Unambiguous	cNKPTVYGVSPIHDK	C1(Carbamidomethyl)	1	Abl2N	Abl2N	0	3	0.5318	0	1	1	572.29	1714.86	1714.86	-1.81	-0.00103	CID (Collision Induced Dissociation)	MS2	50.1456	100	33.7354	4406	20201103_ArgN_phos_01_TiO2_new.raw	F1	3.46	1
FALSE	High	Sequest HT (A2)	Unambiguous	GYRmEQPEGcPPKVYELMR	M4(Oxidation); C10(Carbamidomethyl)	1	Abl2N	Abl2N	2	3	0.6116	0	1	1	786.033	2356.08	2356.09	-1.52	-0.00119	CID (Collision Induced Dissociation)	MS2	0	100	31.7277	3925	20201103_ArgN_phos_01_TiO2_new.raw	F1	3.45	1
FALSE	High	Sequest HT (A2)	Unambiguous	cNKPTVyGVSPIHDK	C1(Carbamidomethyl); Y7(Phospho)	1	Abl2N	Abl2N	0	3	0.5739	0	1	1	598.947	1794.83	1794.82	0.54	0.00032	CID (Collision Induced Dissociation)	MS2	86.9786	100	40.6842	6063	20201103_ArgN_phos_01_TiO2_new.raw	F1	3.45	1	Y7(Phospho): 100
FALSE	High	Sequest HT (A2)	Unambiguous	FSTLAELVHHHSTVADGLVTTLHYPAPK		1	Abl2N	Abl2N	0	4	0.5101	0	1	1	761.151	3041.58	3041.58	-0.07	-5e-05	CID (Collision Induced Dissociation)	MS2	17.5287	100	99.195	19625	20201103_ArgN_phos_01_TiO2_new.raw	F1	3.45	1
FALSE	High	Sequest HT (A2)	Unambiguous	NcLVGENHVVKVADFGLSR	C2(Carbamidomethyl)	1	Abl2N	Abl2N	1	3	0.713	0	1	1	705.365	2114.08	2114.08	-0.6	-0.00042	CID (Collision Induced Dissociation)	MS2	6.32254	31.32	39.4381	5766	20201103_ArgN_phos_01_TiO2_new.raw	F1	3.45	1
FALSE	High	Sequest HT (A2)	Unambiguous	SLQSWDHHFPGFEHETEGTEIIDGIYHVMcVKA	C30(Carbamidomethyl)	1	P28629	P28629	1	4	0.3605	0	1	1	968.194	3869.75	3869.77	-4.09	-0.00396	CID (Collision Induced Dissociation)	MS2	67.4884	100	73.995	14186	20201103_ArgN_phos_01_TiO2_new.raw	F1	3.44	1
FALSE	High	Sequest HT (A2)	Unambiguous	HSWYHGPVSR		1	Abl2N	Abl2N	0	3	0.686	0	1	1	409.2	1225.59	1225.59	0.46	0.00019	CID (Collision Induced Dissociation)	MS2	19.998	100	42.1841	6418	20201103_ArgN_phos_01_TiO2_new.raw	F1	3.44	1
FALSE	High	Sequest HT (A2)	Unambiguous	HSWYHGPVSR		1	Abl2N	Abl2N	0	3	0.593	0	1	1	409.2	1225.59	1225.59	0.53	0.00022	CID (Collision Induced Dissociation)	MS2	17.0833	100	30.864	3718	20201103_ArgN_phos_01_TiO2_new.raw	F1	3.44	1
FALSE	High	Sequest HT (A2)	Unambiguous	HSWYHGPVSR		1	Abl2N	Abl2N	0	3	0.7209	0	1	1	409.2	1225.59	1225.59	-0.22	-9e-05	CID (Collision Induced Dissociation)	MS2	12.6699	100	49.5704	8160	20201103_ArgN_phos_01_TiO2_new.raw	F1	3.44	1
FALSE	High	Sequest HT (A2)	Unambiguous	HSWYHGPVSR		1	Abl2N	Abl2N	0	3	0.7026	0	1	1	409.2	1225.59	1225.59	0.23	9e-05	CID (Collision Induced Dissociation)	MS2	5.85804	100	40.059	5916	20201103_ArgN_phos_01_TiO2_new.raw	F1	3.43	1
FALSE	High	Sequest HT (A2)	Unambiguous	HSWYHGPVSR		1	Abl2N	Abl2N	0	3	0.7434	0	1	1	409.201	1225.59	1225.59	1.95	0.0008	CID (Collision Induced Dissociation)	MS2	19.0282	100	34.6135	4615	20201103_ArgN_phos_01_TiO2_new.raw	F1	3.43	1
FALSE	High	Sequest HT (A2)	Unambiguous	FSTLAELVHHHSTVADGLVTTLHYPAPK		1	Abl2N	Abl2N	0	4	0.6239	0	1	1	761.151	3041.58	3041.58	-0.31	-0.00023	CID (Collision Induced Dissociation)	MS2	19.33	100	101.77	20164	20201103_ArgN_phos_01_TiO2_new.raw	F1	3.43	1
FALSE	High	Sequest HT (A2)	Unambiguous	HSWYHGPVSR		1	Abl2N	Abl2N	0	3	0.7632	0	1	1	409.2	1225.59	1225.59	0.16	6e-05	CID (Collision Induced Dissociation)	MS2	0	100	50.6702	8423	20201103_ArgN_phos_01_TiO2_new.raw	F1	3.42	1
FALSE	High	Sequest HT (A2)	Unambiguous	CNKPTVYGVSPIHDK		1	Abl2N	Abl2N	0	3	0.4971	0	1	1	553.283	1657.83	1657.84	-1.18	-0.00065	CID (Collision Induced Dissociation)	MS2	73.4413	100	24.2227	2139	20201103_ArgN_phos_01_TiO2_new.raw	F1	3.42	1
FALSE	High	Sequest HT (A2)	Unambiguous	NcLVGENHVVKVADFGLSR	C2(Carbamidomethyl)	1	Abl2N	Abl2N	1	3	0.7339	0	1	1	705.365	2114.08	2114.08	0.18	0.00013	CID (Collision Induced Dissociation)	MS2	2.94477	1.27	38.909	5640	20201103_ArgN_phos_01_TiO2_new.raw	F1	3.42	1
FALSE	High	Sequest HT (A2)	Unambiguous	HSWYHGPVSR		1	Abl2N	Abl2N	0	3	0.6353	0	1	1	409.2	1225.59	1225.59	0.53	0.00022	CID (Collision Induced Dissociation)	MS2	35.2238	100	75.5096	14543	20201103_ArgN_phos_01_TiO2_new.raw	F1	3.4	1
FALSE	High	Sequest HT (A2)	Unambiguous	ESESSPGQLSISLR		1	Abl2N	Abl2N	0	2	0.6509	0	1	1	745.378	1489.75	1489.75	-0.79	-0.00059	CID (Collision Induced Dissociation)	MS2	16.9267	100	40.0105	5904	20201103_ArgN_phos_01_TiO2_new.raw	F1	3.38	1
FALSE	High	Sequest HT (A2)	Unambiguous	VGASAGITLIDDNNHQAAEVMSQADIAcyASKNGGRGR	C28(Carbamidomethyl); Y29(Phospho)	1	P38097	P38097	2	4	0.3698	0	1	1	1000.22	3997.84	3997.83	4.02	0.00402	CID (Collision Induced Dissociation)	MS2	32.6644	100	55.9243	9732	20201103_ArgN_phos_01_TiO2_new.raw	F1	3.38	1	Y29(Phospho): 100
FALSE	High	Sequest HT (A2)	Unambiguous	INTTTDSKVyVTAESR	Y10(Phospho)	1	Abl2N	Abl2N	1	3	0.5579	0	1	1	622.294	1864.87	1864.87	-1.21	-0.00075	CID (Collision Induced Dissociation)	MS2	51.8539	100	24.5724	2221	20201103_ArgN_phos_01_TiO2_new.raw	F1	3.37	1	Y10(Phospho): 100
FALSE	High	Sequest HT (A2)	Unambiguous	HSWYHGPVSR		1	Abl2N	Abl2N	0	3	0.7507	0	1	1	409.2	1225.59	1225.59	0.23	9e-05	CID (Collision Induced Dissociation)	MS2	32.0604	100	56.7958	9959	20201103_ArgN_phos_01_TiO2_new.raw	F1	3.37	1
FALSE	High	Sequest HT (A2)	Unambiguous	mSSmTTTDNKAFLNELAR	M1(Oxidation); M4(Oxidation)	1	P06149	P06149	1	3	0.5104	0	1	1	687.985	2061.94	2061.96	-9.14	-0.00628	CID (Collision Induced Dissociation)	MS2	54.1681	100	35.9859	4945	20201103_ArgN_phos_01_TiO2_new.raw	F1	3.37	1
FALSE	High	Sequest HT (A2)	Unambiguous	LGGGQyGEVYVGVWK	Y6(Phospho)	1	Abl2N	Abl2N	0	2	0.181	0	1	1	846.394	1691.78	1691.78	-1.67	-0.00141	CID (Collision Induced Dissociation)	MS2	72.344	100	58.4892	10392	20201103_ArgN_phos_01_TiO2_new.raw	F1	3.37	1	Y6(Phospho): 100
FALSE	High	Sequest HT (A2)	Unambiguous	cNKPTVYGVSPIHDK	C1(Carbamidomethyl)	1	Abl2N	Abl2N	0	3	0.3947	0	1	1	572.291	1714.86	1714.86	-0.21	-0.00012	CID (Collision Induced Dissociation)	MS2	81.603	100	35.4658	4820	20201103_ArgN_phos_01_TiO2_new.raw	F1	3.37	1
FALSE	High	Sequest HT (A2)	Unambiguous	NCLVGENHVVK		1	Abl2N	Abl2N	0	2	0.5045	0	1	1	606.313	1211.62	1211.62	-1.77	-0.00107	CID (Collision Induced Dissociation)	MS2	61.2328	100	21.8487	1584	20201103_ArgN_phos_01_TiO2_new.raw	F1	3.37	1
FALSE	High	Sequest HT (A2)	Unambiguous	HSWYHGPVSR		1	Abl2N	Abl2N	0	3	0.6914	0	1	1	409.2	1225.59	1225.59	-0.44	-0.00018	CID (Collision Induced Dissociation)	MS2	41.8618	100	55.6058	9652	20201103_ArgN_phos_01_TiO2_new.raw	F1	3.37	1
FALSE	High	Sequest HT (A2)	Unambiguous	HSWYHGPVSR		1	Abl2N	Abl2N	0	3	0.6935	0	1	1	409.201	1225.59	1225.59	1.73	0.0007	CID (Collision Induced Dissociation)	MS2	13.8493	100	44.2597	6911	20201103_ArgN_phos_01_TiO2_new.raw	F1	3.36	1
FALSE	High	Sequest HT (A2)	Unambiguous	MMADVPKADVIVNNPTHySVALQyDENKmSAPK	Y18(Phospho); Y24(Phospho); M29(Oxidation)	1	P76299	P76299	2	4	0.4226	0	1	1	963.925	3852.68	3852.71	-7.92	-0.00762	CID (Collision Induced Dissociation)	MS2	54.8624	100	74.4976	14303	20201103_ArgN_phos_01_TiO2_new.raw	F1	3.36	1	Y18(Phospho): 100; Y24(Phospho): 100
FALSE	High	Sequest HT (A2)	Unambiguous	HSWYHGPVSR		1	Abl2N	Abl2N	0	3	0.7173	0	1	1	409.2	1225.59	1225.59	0.68	0.00028	CID (Collision Induced Dissociation)	MS2	63.9929	100	24.9424	2290	20201103_ArgN_phos_01_TiO2_new.raw	F1	3.36	1
FALSE	High	Sequest HT (A2)	Unambiguous	KySLTVAVmTLK	Y2(Phospho); M9(Oxidation)	1	Abl2N	Abl2N	1	3	0.5612	0	1	1	483.919	1449.74	1449.74	0	0	CID (Collision Induced Dissociation)	MS2	28.2678	100	45.7516	7260	20201103_ArgN_phos_01_TiO2_new.raw	F1	3.35	1	Y2(Phospho): 100
FALSE	High	Sequest HT (A2)	Unambiguous	LGGGQYGEVyVGVWK	Y10(Phospho)	1	Abl2N	Abl2N	0	2	0.1761	0	1	1	846.395	1691.78	1691.78	-0.01	-1e-05	CID (Collision Induced Dissociation)	MS2	77.5802	100	60.1225	10818	20201103_ArgN_phos_01_TiO2_new.raw	F1	3.35	1	Y10(Phospho): 100
FALSE	High	Sequest HT (A2)	Unambiguous	HSWYHGPVSR		1	Abl2N	Abl2N	0	3	0.6716	0	1	1	409.2	1225.59	1225.59	0.53	0.00022	CID (Collision Induced Dissociation)	MS2	20.9617	100	52.2596	8806	20201103_ArgN_phos_01_TiO2_new.raw	F1	3.35	1
FALSE	High	Sequest HT (A2)	Unambiguous	KySLTVAVMTLK	Y2(Phospho)	1	Abl2N	Abl2N	1	2	0.6138	0	1	1	717.378	1433.75	1433.75	0.42	0.0003	CID (Collision Induced Dissociation)	MS2	24.9249	100	53.4405	9102	20201103_ArgN_phos_01_TiO2_new.raw	F1	3.34	1	Y2(Phospho): 100
FALSE	High	Sequest HT (A2)	Unambiguous	HSWYHGPVSR		1	Abl2N	Abl2N	0	3	0.7754	0	1	1	409.2	1225.59	1225.59	0.38	0.00016	CID (Collision Induced Dissociation)	MS2	36.5229	34.991	19.2602	1015	20201103_ArgN_phos_01_TiO2_new.raw	F1	3.34	1
FALSE	High	Sequest HT (A2)	Unambiguous	NCLVGENHVVK		1	Abl2N	Abl2N	0	2	0.5509	0	1	1	606.313	1211.62	1211.62	-1.37	-0.00083	CID (Collision Induced Dissociation)	MS2	4.24601	2.299	16.8259	505	20201103_ArgN_phos_01_TiO2_new.raw	F1	3.34	1
FALSE	High	Sequest HT (A2)	Unambiguous	cNKPTVyGVSPIHDK	C1(Carbamidomethyl); Y7(Phospho)	1	Abl2N	Abl2N	0	3	0.7305	0	1	1	598.947	1794.83	1794.82	1.46	0.00087	CID (Collision Induced Dissociation)	MS2	67.0068	100	79.9675	15556	20201103_ArgN_phos_01_TiO2_new.raw	F1	3.34	1	Y7(Phospho): 100
FALSE	High	Sequest HT (A2)	Unambiguous	HSWYHGPVSR		1	Abl2N	Abl2N	0	3	0.6737	0	1	1	409.199	1225.58	1225.59	-2.98	-0.00122	CID (Collision Induced Dissociation)	MS2	16.5751	100	81.348	15867	20201103_ArgN_phos_01_TiO2_new.raw	F1	3.34	1
FALSE	High	Sequest HT (A2)	Unambiguous	cNKPTVyGVSPIHDK	C1(Carbamidomethyl); Y7(Phospho)	1	Abl2N	Abl2N	0	3	0.4012	0	1	1	598.947	1794.83	1794.82	1.46	0.00087	CID (Collision Induced Dissociation)	MS2	31.8708	100	80.9758	15784	20201103_ArgN_phos_01_TiO2_new.raw	F1	3.34	1	Y7(Phospho): 100
FALSE	High	Sequest HT (A2)	Unambiguous	cNKPTVyGVSPIHDK	C1(Carbamidomethyl); Y7(Phospho)	1	Abl2N	Abl2N	0	3	0.5345	0	1	1	598.946	1794.82	1794.82	0.13	8e-05	CID (Collision Induced Dissociation)	MS2	59.956	100	48.596	7928	20201103_ArgN_phos_01_TiO2_new.raw	F1	3.33	1	Y7(Phospho): 100
FALSE	High	Sequest HT (A2)	Unambiguous	HSWYHGPVSR		1	Abl2N	Abl2N	0	3	0.7078	0	1	1	409.2	1225.59	1225.59	-0.29	-0.00012	CID (Collision Induced Dissociation)	MS2	10.32	60.978	22.3451	1698	20201103_ArgN_phos_01_TiO2_new.raw	F1	3.32	1
FALSE	High	Sequest HT (A2)	Unambiguous	cNKPTVyGVSPIHDK	C1(Carbamidomethyl); Y7(Phospho)	1	Abl2N	Abl2N	0	3	0.6355	0	1	1	598.947	1794.83	1794.82	0.33	0.0002	CID (Collision Induced Dissociation)	MS2	41.4903	100	74.401	14281	20201103_ArgN_phos_01_TiO2_new.raw	F1	3.32	1	Y7(Phospho): 100
FALSE	High	Sequest HT (A2)	Unambiguous	cNKPTVyGVSPIHDK	C1(Carbamidomethyl); Y7(Phospho)	1	Abl2N	Abl2N	0	3	0.5287	0	1	1	598.946	1794.82	1794.82	0.13	8e-05	CID (Collision Induced Dissociation)	MS2	46.1401	100	57.2224	10068	20201103_ArgN_phos_01_TiO2_new.raw	F1	3.31	1	Y7(Phospho): 100
FALSE	High	Sequest HT (A2)	Unambiguous	HSWYHGPVSR		1	Abl2N	Abl2N	0	3	0.7523	0	1	1	409.2	1225.59	1225.59	0.01	0	CID (Collision Induced Dissociation)	MS2	48.1214	100	68.5711	12904	20201103_ArgN_phos_01_TiO2_new.raw	F1	3.31	1
FALSE	High	Sequest HT (A2)	Unambiguous	HSWYHGPVSR		1	Abl2N	Abl2N	0	3	0.6918	0	1	1	409.201	1225.59	1225.59	0.83	0.00034	CID (Collision Induced Dissociation)	MS2	7.43647	100	45.3028	7152	20201103_ArgN_phos_01_TiO2_new.raw	F1	3.31	1
FALSE	High	Sequest HT (A2)	Unambiguous	ATFVVDPQGIIQAIEVTAEGIGR		1	P0AE08	P0AE08	0	3	0.6879	0	1	1	795.433	2384.28	2384.28	0.39	0.00031	CID (Collision Induced Dissociation)	MS2	41.8093	100	102.296	20274	20201103_ArgN_phos_01_TiO2_new.raw	F1	3.3	1
FALSE	High	Sequest HT (A2)	Unambiguous	FSTLAELVHHHSTVADGLVTTLHYPAPK		1	Abl2N	Abl2N	0	4	0.3848	0	1	1	761.152	3041.58	3041.58	0.09	7e-05	CID (Collision Induced Dissociation)	MS2	46.9654	100	104.9	20818	20201103_ArgN_phos_01_TiO2_new.raw	F1	3.3	1
FALSE	High	Sequest HT (A2)	Unambiguous	cNKPTVyGVSPIHDK	C1(Carbamidomethyl); Y7(Phospho)	1	Abl2N	Abl2N	0	3	0.6424	0	1	1	598.946	1794.82	1794.82	-0.99	-0.00059	CID (Collision Induced Dissociation)	MS2	65.8614	100	87.521	17179	20201103_ArgN_phos_01_TiO2_new.raw	F1	3.3	1	Y7(Phospho): 100
FALSE	High	Sequest HT (A2)	Unambiguous	HSWYHGPVSR		1	Abl2N	Abl2N	0	3	0.4134	0	1	1	409.201	1225.59	1225.59	0.98	0.0004	CID (Collision Induced Dissociation)	MS2	27.0179	100	57.8966	10242	20201103_ArgN_phos_01_TiO2_new.raw	F1	3.29	1
FALSE	High	Sequest HT (A2)	Unambiguous	GYRmEQPEGcPPKVYELMR	M4(Oxidation); C10(Carbamidomethyl)	1	Abl2N	Abl2N	2	3	0.6565	0	1	1	786.034	2356.09	2356.09	-0.2	-0.00016	CID (Collision Induced Dissociation)	MS2	30.1693	100	31.224	3809	20201103_ArgN_phos_01_TiO2_new.raw	F1	3.29	1
FALSE	High	Sequest HT (A2)	Unambiguous	cNKPTVYGVSPIHDKWEmERTDITMK	C1(Carbamidomethyl); M18(Oxidation)	1	Abl2N	Abl2N	2	4	0.0973	0	1	1	788.63	3151.5	3151.5	-0.41	-0.00032	CID (Collision Induced Dissociation)	MS2	24.8005	40.279	32.603	4137	20201103_ArgN_phos_01_TiO2_new.raw	F1	3.29	1
FALSE	High	Sequest HT (A2)	Unambiguous	WTAPESLAYNTFSIK		1	Abl2N	Abl2N	0	2	0.6018	0	1	1	864.437	1727.87	1727.86	1.78	0.00154	CID (Collision Induced Dissociation)	MS2	33.4227	100	59.857	10744	20201103_ArgN_phos_01_TiO2_new.raw	F1	3.29	1
FALSE	High	Sequest HT (A2)	Unambiguous	HSWYHGPVSR		1	Abl2N	Abl2N	0	3	0.6596	0	1	1	409.2	1225.59	1225.59	0.01	0	CID (Collision Induced Dissociation)	MS2	5.9684	84.909	23.9027	2063	20201103_ArgN_phos_01_TiO2_new.raw	F1	3.29	1
FALSE	High	Sequest HT (A2)	Unambiguous	yLTGKEVQAMMQAVCyGATGARDycLILLAYR	Y1(Phospho); Y16(Phospho); Y24(Phospho); C25(Carbamidomethyl)	1	P0ADH7	P0ADH7	2	4	0.0942	0	1	1	967.925	3868.68	3868.68	0.15	0.00015	CID (Collision Induced Dissociation)	MS2	76.3909	100	70.531	13371	20201103_ArgN_phos_01_TiO2_new.raw	F1	3.29	1	Y1(Phospho): 83.75; Y16(Phospho): 68.72; Y24(Phospho): 78.82; Y31(Phospho): 68.72
FALSE	High	Sequest HT (A2)	Unambiguous	FSTLAELVHHHSTVADGLVTTLHYPAPK		1	Abl2N	Abl2N	0	4	0.6067	0	1	1	761.152	3041.59	3041.58	0.82	0.00062	CID (Collision Induced Dissociation)	MS2	37.0475	100	103.377	20505	20201103_ArgN_phos_01_TiO2_new.raw	F1	3.28	1
FALSE	High	Sequest HT (A2)	Unambiguous	HSWYHGPVSR		1	Abl2N	Abl2N	0	3	0.7896	0	1	1	409.2	1225.59	1225.59	-0.44	-0.00018	CID (Collision Induced Dissociation)	MS2	21.8236	100	46.9247	7539	20201103_ArgN_phos_01_TiO2_new.raw	F1	3.28	1
FALSE	High	Sequest HT (A2)	Unambiguous	VLGYNQNGEWSEVR		1	Abl2N	Abl2N	0	2	0.6799	0	1	1	825.897	1650.79	1650.79	-0.09	-7e-05	CID (Collision Induced Dissociation)	MS2	4.0045	100	39.2542	5722	20201103_ArgN_phos_01_TiO2_new.raw	F1	3.28	1
FALSE	High	Sequest HT (A2)	Unambiguous	LGGGQYGEVYVGVWKK		1	Abl2N	Abl2N	1	3	0.6341	0	1	1	580.642	1739.91	1739.91	0	0	CID (Collision Induced Dissociation)	MS2	17.3309	72.514	40.2778	5968	20201103_ArgN_phos_01_TiO2_new.raw	F1	3.28	1
FALSE	High	Sequest HT (A2)	Unambiguous	cNKPTVyGVSPIHDK	C1(Carbamidomethyl); Y7(Phospho)	1	Abl2N	Abl2N	0	3	0.4787	0	1	1	598.947	1794.83	1794.82	1.46	0.00087	CID (Collision Induced Dissociation)	MS2	74.8756	100	53.7908	9192	20201103_ArgN_phos_01_TiO2_new.raw	F1	3.28	1	Y7(Phospho): 100
FALSE	High	Sequest HT (A2)	Unambiguous	HSWYHGPVSR		1	Abl2N	Abl2N	0	3	0.8165	0	1	1	409.2	1225.59	1225.59	-0.59	-0.00024	CID (Collision Induced Dissociation)	MS2	67.5973	100	54.4603	9360	20201103_ArgN_phos_01_TiO2_new.raw	F1	3.27	1
FALSE	High	Sequest HT (A2)	Unambiguous	EDTmEVEEFLK	M4(Oxidation)	1	Abl2N	Abl2N	0	2	0.6453	0	1	1	693.31	1385.61	1385.61	-0.37	-0.00026	CID (Collision Induced Dissociation)	MS2	3.2358	10.73	46.8609	7523	20201103_ArgN_phos_01_TiO2_new.raw	F1	3.27	1
FALSE	High	Sequest HT (A2)	Unambiguous	EDTmEVEEFLK	M4(Oxidation)	1	Abl2N	Abl2N	0	2	0.685	0	1	1	693.31	1385.61	1385.61	-0.55	-0.00038	CID (Collision Induced Dissociation)	MS2	17.8292	68.904	47.9452	7776	20201103_ArgN_phos_01_TiO2_new.raw	F1	3.27	1
FALSE	High	Sequest HT (A2)	Unambiguous	cNKPTVyGVSPIHDKWEmER	C1(Carbamidomethyl); Y7(Phospho); M18(Oxidation)	1	Abl2N	Abl2N	1	3	0.7156	0	1	1	848.046	2542.12	2542.13	-0.55	-0.00047	CID (Collision Induced Dissociation)	MS2	1.67978	46.768	27.9284	3006	20201103_ArgN_phos_01_TiO2_new.raw	F1	3.27	1	Y7(Phospho): 100
FALSE	High	Sequest HT (A2)	Unambiguous	HSWYHGPVSR		1	Abl2N	Abl2N	0	3	0.6972	0	1	1	409.199	1225.58	1225.59	-2.98	-0.00122	CID (Collision Induced Dissociation)	MS2	57.2336	100	55.066	9515	20201103_ArgN_phos_01_TiO2_new.raw	F1	3.27	1
FALSE	High	Sequest HT (A2)	Unambiguous	HSWYHGPVSR		1	Abl2N	Abl2N	0	3	0.6564	0	1	1	409.201	1225.59	1225.59	1.2	0.00049	CID (Collision Induced Dissociation)	MS2	52.133	100	64.1647	11833	20201103_ArgN_phos_01_TiO2_new.raw	F1	3.26	1
FALSE	High	Sequest HT (A2)	Unambiguous	HSWYHGPVSR		1	Abl2N	Abl2N	0	3	0.7546	0	1	1	409.2	1225.59	1225.59	-0.52	-0.00021	CID (Collision Induced Dissociation)	MS2	27.8278	100	36.9183	5165	20201103_ArgN_phos_01_TiO2_new.raw	F1	3.26	1
FALSE	High	Sequest HT (A2)	Unambiguous	QLNPWFTKmyGFHLLK	M9(Oxidation); Y10(Phospho)	1	P75672	P75672	1	3	0.4018	0	1	1	707.013	2119.03	2119.02	0.89	0.00063	CID (Collision Induced Dissociation)	MS2	37.1866	73.245	61.0775	11063	20201103_ArgN_phos_01_TiO2_new.raw	F1	3.26	1	Y10(Phospho): 100
FALSE	High	Sequest HT (A2)	Unambiguous	HSWYHGPVSR		1	Abl2N	Abl2N	0	3	0.6892	0	1	1	409.201	1225.59	1225.59	1.13	0.00046	CID (Collision Induced Dissociation)	MS2	46.0205	100	59.083	10545	20201103_ArgN_phos_01_TiO2_new.raw	F1	3.25	1
FALSE	High	Sequest HT (A2)	Unambiguous	cNKPTVYGVSPIHDKWEmER	C1(Carbamidomethyl); M18(Oxidation)	1	Abl2N	Abl2N	1	4	0.6062	0	1	1	616.294	2462.15	2462.16	-1.9	-0.00117	CID (Collision Induced Dissociation)	MS2	4.84887	6.66	26.1042	2568	20201103_ArgN_phos_01_TiO2_new.raw	F1	3.25	1
FALSE	High	Sequest HT (A2)	Unambiguous	cNKPTVyGVSPIHDK	C1(Carbamidomethyl); Y7(Phospho)	1	Abl2N	Abl2N	0	3	0.5815	0	1	1	598.946	1794.82	1794.82	0.13	8e-05	CID (Collision Induced Dissociation)	MS2	47.5264	100	82.031	16022	20201103_ArgN_phos_01_TiO2_new.raw	F1	3.25	1	Y7(Phospho): 100
FALSE	High	Sequest HT (A2)	Unambiguous	cNKPTVyGVSPIHDK	C1(Carbamidomethyl); Y7(Phospho)	1	Abl2N	Abl2N	0	3	0.5662	0	1	1	598.947	1794.83	1794.82	0.64	0.00038	CID (Collision Induced Dissociation)	MS2	72.1743	100	57.982	10263	20201103_ArgN_phos_01_TiO2_new.raw	F1	3.25	1	Y7(Phospho): 100
FALSE	High	Sequest HT (A2)	Unambiguous	HSWYHGPVSR		1	Abl2N	Abl2N	0	3	0.7723	0	1	1	409.2	1225.58	1225.59	-1.26	-0.00052	CID (Collision Induced Dissociation)	MS2	0	100	45.8426	7282	20201103_ArgN_phos_01_TiO2_new.raw	F1	3.25	1
FALSE	High	Sequest HT (A2)	Unambiguous	cNKPTVyGVSPIHDK	C1(Carbamidomethyl); Y7(Phospho)	1	Abl2N	Abl2N	0	3	0.5231	0	1	1	598.946	1794.82	1794.82	-0.38	-0.00023	CID (Collision Induced Dissociation)	MS2	34.9823	100	69.9245	13227	20201103_ArgN_phos_01_TiO2_new.raw	F1	3.25	1	Y7(Phospho): 100
FALSE	High	Sequest HT (A2)	Unambiguous	HSWYHGPVSR		1	Abl2N	Abl2N	0	3	0.4815	0	1	1	409.2	1225.59	1225.59	-0.67	-0.00027	CID (Collision Induced Dissociation)	MS2	45.0125	100	56.2735	9824	20201103_ArgN_phos_01_TiO2_new.raw	F1	3.24	1
FALSE	High	Sequest HT (A2)	Unambiguous	HSWYHGPVSR		1	Abl2N	Abl2N	0	3	0.6975	0	1	1	409.2	1225.59	1225.59	-0.07	-3e-05	CID (Collision Induced Dissociation)	MS2	3.17081	54.902	22.8665	1821	20201103_ArgN_phos_01_TiO2_new.raw	F1	3.24	1
FALSE	High	Sequest HT (A2)	Unambiguous	cNKPTVYGVSPIHDKWEmERTDITmK	C1(Carbamidomethyl); M18(Oxidation); M25(Oxidation)	1	Abl2N	Abl2N	2	4	0.4599	0	1	1	792.631	3167.5	3167.5	1.51	0.00119	CID (Collision Induced Dissociation)	MS2	4.61137	69.964	30.6954	3678	20201103_ArgN_phos_01_TiO2_new.raw	F1	3.24	1
FALSE	High	Sequest HT (A2)	Unambiguous	HSWYHGPVSR		1	Abl2N	Abl2N	0	3	0.6873	0	1	1	409.2	1225.59	1225.59	-0.37	-0.00015	CID (Collision Induced Dissociation)	MS2	17.4256	100	37.4491	5290	20201103_ArgN_phos_01_TiO2_new.raw	F1	3.23	1
FALSE	High	Sequest HT (A2)	Unambiguous	HSWYHGPVSR		1	Abl2N	Abl2N	0	3	0.7709	0	1	1	409.2	1225.59	1225.59	-0.37	-0.00015	CID (Collision Induced Dissociation)	MS2	25.0358	100	35.1375	4741	20201103_ArgN_phos_01_TiO2_new.raw	F1	3.23	1
FALSE	High	Sequest HT (A2)	Unambiguous	HSWYHGPVSR		1	Abl2N	Abl2N	0	3	0.7205	0	1	1	409.2	1225.59	1225.59	-0.22	-9e-05	CID (Collision Induced Dissociation)	MS2	32.0426	33.354	19.7665	1126	20201103_ArgN_phos_01_TiO2_new.raw	F1	3.22	1
FALSE	High	Sequest HT (A2)	Unambiguous	HSWYHGPVSR		1	Abl2N	Abl2N	0	3	0.7981	0	1	1	409.2	1225.59	1225.59	-0.59	-0.00024	CID (Collision Induced Dissociation)	MS2	55.4002	100	74.7307	14358	20201103_ArgN_phos_01_TiO2_new.raw	F1	3.22	1
FALSE	High	Sequest HT (A2)	Unambiguous	HSWYHGPVSR		1	Abl2N	Abl2N	0	3	0.7764	0	1	1	409.2	1225.59	1225.59	-0.67	-0.00027	CID (Collision Induced Dissociation)	MS2	33.6287	100	61.1153	11073	20201103_ArgN_phos_01_TiO2_new.raw	F1	3.22	1
FALSE	High	Sequest HT (A2)	Unambiguous	HSWYHGPVSR		1	Abl2N	Abl2N	0	3	0.6304	0	1	1	409.2	1225.59	1225.59	-0.81	-0.00033	CID (Collision Induced Dissociation)	MS2	18.4017	100	59.5928	10677	20201103_ArgN_phos_01_TiO2_new.raw	F1	3.22	1
FALSE	High	Sequest HT (A2)	Unambiguous	HSWYHGPVSR		1	Abl2N	Abl2N	0	3	0.6106	0	1	1	409.2	1225.59	1225.59	0.38	0.00016	CID (Collision Induced Dissociation)	MS2	18.3739	100	48.5048	7906	20201103_ArgN_phos_01_TiO2_new.raw	F1	3.21	1
FALSE	High	Sequest HT (A2)	Unambiguous	HSWYHGPVSR		1	Abl2N	Abl2N	0	3	0.7352	0	1	1	409.2	1225.59	1225.59	-0.37	-0.00015	CID (Collision Induced Dissociation)	MS2	47.8621	100	53.9417	9231	20201103_ArgN_phos_01_TiO2_new.raw	F1	3.21	1
FALSE	High	Sequest HT (A2)	Unambiguous	HSWYHGPVSR		1	Abl2N	Abl2N	0	3	0.6677	0	1	1	409.2	1225.59	1225.59	0.01	0	CID (Collision Induced Dissociation)	MS2	47.1196	100	33.5735	4368	20201103_ArgN_phos_01_TiO2_new.raw	F1	3.19	1
FALSE	High	Sequest HT (A2)	Unambiguous	EDTmEVEEFLK	M4(Oxidation)	1	Abl2N	Abl2N	0	2	0.6489	0	1	1	693.31	1385.61	1385.61	-0.64	-0.00044	CID (Collision Induced Dissociation)	MS2	11.6771	26.118	46.3306	7398	20201103_ArgN_phos_01_TiO2_new.raw	F1	3.19	1
FALSE	High	Sequest HT (A2)	Unambiguous	SAAEYLLSSLINGSFLVR		1	Abl2N	Abl2N	0	3	0.5503	0	1	1	647.356	1940.05	1940.05	3.11	0.00201	CID (Collision Induced Dissociation)	MS2	33.0047	100	96.7966	19110	20201103_ArgN_phos_01_TiO2_new.raw	F1	3.18	1
FALSE	High	Sequest HT (A2)	Unambiguous	cNKPTVyGVSPIHDKWEMER	C1(Carbamidomethyl); Y7(Phospho)	1	Abl2N	Abl2N	1	3	0.6541	0	1	1	842.715	2526.13	2526.13	-0.22	-0.00019	CID (Collision Induced Dissociation)	MS2	16.5865	100	31.228	3810	20201103_ArgN_phos_01_TiO2_new.raw	F1	3.18	1	Y7(Phospho): 100
FALSE	High	Sequest HT (A2)	Unambiguous	HSWYHGPVSR		1	Abl2N	Abl2N	0	3	0.6625	0	1	1	409.2	1225.59	1225.59	-0.59	-0.00024	CID (Collision Induced Dissociation)	MS2	60.24	100	85.5036	16771	20201103_ArgN_phos_01_TiO2_new.raw	F1	3.17	1
FALSE	High	Sequest HT (A2)	Unambiguous	HSWYHGPVSR		1	Abl2N	Abl2N	0	3	0.6656	0	1	1	409.2	1225.59	1225.59	0.68	0.00028	CID (Collision Induced Dissociation)	MS2	54.088	100	57.3879	10111	20201103_ArgN_phos_01_TiO2_new.raw	F1	3.17	1
FALSE	High	Sequest HT (A2)	Unambiguous	cNKPTVyGVSPIHDK	C1(Carbamidomethyl); Y7(Phospho)	1	Abl2N	Abl2N	0	3	0.6044	0	1	1	598.947	1794.83	1794.82	1.56	0.00093	CID (Collision Induced Dissociation)	MS2	88.3809	100	49.2029	8070	20201103_ArgN_phos_01_TiO2_new.raw	F1	3.16	1	Y7(Phospho): 100
FALSE	High	Sequest HT (A2)	Unambiguous	HSWYHGPVSR		1	Abl2N	Abl2N	0	3	0.712	0	1	1	409.201	1225.59	1225.59	1.95	0.0008	CID (Collision Induced Dissociation)	MS2	16.3774	100	62.5721	11440	20201103_ArgN_phos_01_TiO2_new.raw	F1	3.16	1
FALSE	High	Sequest HT (A2)	Unambiguous	cNKPTVyGVSPIHDKWEmER	C1(Carbamidomethyl); Y7(Phospho); M18(Oxidation)	1	Abl2N	Abl2N	1	3	0.6433	0	1	1	848.046	2542.12	2542.13	-0.91	-0.00077	CID (Collision Induced Dissociation)	MS2	8.29065	49.135	27.3995	2876	20201103_ArgN_phos_01_TiO2_new.raw	F1	3.14	1	Y7(Phospho): 100
FALSE	High	Sequest HT (A2)	Unambiguous	KySLTVAVmTLK	Y2(Phospho); M9(Oxidation)	1	Abl2N	Abl2N	1	3	0.5764	0	1	1	483.919	1449.74	1449.74	0.44	0.00021	CID (Collision Induced Dissociation)	MS2	42.1951	100	46.3038	7392	20201103_ArgN_phos_01_TiO2_new.raw	F1	3.14	1	Y2(Phospho): 100
FALSE	High	Sequest HT (A2)	Unambiguous	HSWYHGPVSR		1	Abl2N	Abl2N	0	3	0.7325	0	1	1	409.2	1225.59	1225.59	0.01	0	CID (Collision Induced Dissociation)	MS2	19.0162	100	44.7813	7030	20201103_ArgN_phos_01_TiO2_new.raw	F1	3.14	1
FALSE	High	Sequest HT (A2)	Unambiguous	KySLTVAVMTLK	Y2(Phospho)	1	Abl2N	Abl2N	1	3	0.4121	0	1	1	478.59	1433.76	1433.75	5.44	0.0026	CID (Collision Induced Dissociation)	MS2	63.5259	100	53.5547	9131	20201103_ArgN_phos_01_TiO2_new.raw	F1	3.13	1	Y2(Phospho): 100
FALSE	High	Sequest HT (A2)	Unambiguous	HSWYHGPVSR		1	Abl2N	Abl2N	0	3	0.607	0	1	1	409.2	1225.59	1225.59	0.46	0.00019	CID (Collision Induced Dissociation)	MS2	13.3743	100	40.594	6041	20201103_ArgN_phos_01_TiO2_new.raw	F1	3.13	1
FALSE	High	Sequest HT (A2)	Unambiguous	HSWYHGPVSR		1	Abl2N	Abl2N	0	3	0.7572	0	1	1	409.201	1225.59	1225.59	0.83	0.00034	CID (Collision Induced Dissociation)	MS2	30.5622	100	34.0875	4489	20201103_ArgN_phos_01_TiO2_new.raw	F1	3.13	1
FALSE	High	Sequest HT (A2)	Unambiguous	cNKPTVyGVSPIHDK	C1(Carbamidomethyl); Y7(Phospho)	1	Abl2N	Abl2N	0	3	0.6058	0	1	1	598.949	1794.83	1794.82	3.7	0.00221	CID (Collision Induced Dissociation)	MS2	43.9475	100	66.1059	12310	20201103_ArgN_phos_01_TiO2_new.raw	F1	3.12	1	Y7(Phospho): 100
FALSE	High	Sequest HT (A2)	Unambiguous	cNKPTVyGVSPIHDK	C1(Carbamidomethyl); Y7(Phospho)	1	Abl2N	Abl2N	0	3	0.6186	0	1	1	598.948	1794.83	1794.82	2.37	0.00142	CID (Collision Induced Dissociation)	MS2	64.1689	100	86.3282	16936	20201103_ArgN_phos_01_TiO2_new.raw	F1	3.12	1	Y7(Phospho): 100
FALSE	High	Sequest HT (A2)	Unambiguous	HSWYHGPVSR		1	Abl2N	Abl2N	0	3	0.7019	0	1	1	409.201	1225.59	1225.59	1.13	0.00046	CID (Collision Induced Dissociation)	MS2	30.4432	100	35.8928	4922	20201103_ArgN_phos_01_TiO2_new.raw	F1	3.12	1
FALSE	High	Sequest HT (A2)	Unambiguous	HSWYHGPVSR		1	Abl2N	Abl2N	0	3	0.7138	0	1	1	409.201	1225.59	1225.59	1.87	0.00077	CID (Collision Induced Dissociation)	MS2	0	100	63.0956	11570	20201103_ArgN_phos_01_TiO2_new.raw	F1	3.11	1
FALSE	High	Sequest HT (A2)	Unambiguous	EDTmEVEEFLK	M4(Oxidation)	1	Abl2N	Abl2N	0	2	0.6387	0	1	1	693.31	1385.61	1385.61	-0.55	-0.00038	CID (Collision Induced Dissociation)	MS2	8.00829	45.475	45.7976	7271	20201103_ArgN_phos_01_TiO2_new.raw	F1	3.1	1
FALSE	High	Sequest HT (A2)	Unambiguous	cNKPTVyGVSPIHDK	C1(Carbamidomethyl); Y7(Phospho)	1	Abl2N	Abl2N	0	3	0.529	0	1	1	598.946	1794.82	1794.82	-0.28	-0.00017	CID (Collision Induced Dissociation)	MS2	52.2857	100	54.6627	9411	20201103_ArgN_phos_01_TiO2_new.raw	F1	3.1	1	Y7(Phospho): 100
FALSE	High	Sequest HT (A2)	Unambiguous	EDTMEVEEFLK		1	Abl2N	Abl2N	0	2	0.6721	0	1	1	685.314	1369.62	1369.62	1.53	0.00104	CID (Collision Induced Dissociation)	MS2	43.8916	100	54.4446	9356	20201103_ArgN_phos_01_TiO2_new.raw	F1	3.08	1
FALSE	High	Sequest HT (A2)	Unambiguous	HKLGGGQYGEVYVGVWK		1	Abl2N	Abl2N	1	3	0.3994	0	1	1	626.327	1876.97	1876.97	-1.79	-0.00112	CID (Collision Induced Dissociation)	MS2	70.5613	100	34.3987	4564	20201103_ArgN_phos_01_TiO2_new.raw	F1	3.08	1
FALSE	High	Sequest HT (A2)	Unambiguous	HSWYHGPVSR		1	Abl2N	Abl2N	0	3	0.7955	0	1	1	409.2	1225.59	1225.59	0.53	0.00022	CID (Collision Induced Dissociation)	MS2	10.5465	100	79.8018	15516	20201103_ArgN_phos_01_TiO2_new.raw	F1	3.08	1
FALSE	High	Sequest HT (A2)	Unambiguous	FPIKWTAPESLAYNTFSIK		1	Abl2N	Abl2N	1	3	0.6319	0	1	1	738.393	2213.16	2213.16	0.07	5e-05	CID (Collision Induced Dissociation)	MS2	28.1699	100	67.2102	12577	20201103_ArgN_phos_01_TiO2_new.raw	F1	3.07	1
FALSE	High	Sequest HT (A2)	Unambiguous	HSWYHGPVSR		1	Abl2N	Abl2N	0	3	0.6928	0	1	1	409.2	1225.59	1225.59	-0.52	-0.00021	CID (Collision Induced Dissociation)	MS2	11.6714	100	28.1007	3048	20201103_ArgN_phos_01_TiO2_new.raw	F1	3.06	1
FALSE	High	Sequest HT (A2)	Unambiguous	FPIKWTAPESLAYNTFSIK		1	Abl2N	Abl2N	1	3	0.6373	0	1	1	738.391	2213.16	2213.16	-2.49	-0.00184	CID (Collision Induced Dissociation)	MS2	56.3372	100	66.6611	12443	20201103_ArgN_phos_01_TiO2_new.raw	F1	3.06	1
FALSE	High	Sequest HT (A2)	Unambiguous	LGGGQYGEVyVGVWKK	Y10(Phospho)	1	Abl2N	Abl2N	1	3	0.3987	0	1	1	607.297	1819.88	1819.88	-0.68	-0.00041	CID (Collision Induced Dissociation)	MS2	22.6387	100	45.1377	7113	20201103_ArgN_phos_01_TiO2_new.raw	F1	3.06	1	Y10(Phospho): 100
FALSE	High	Sequest HT (A2)	Unambiguous	HSWYHGPVSR		1	Abl2N	Abl2N	0	3	0.6307	0	1	1	409.2	1225.59	1225.59	-0.37	-0.00015	CID (Collision Induced Dissociation)	MS2	24.808	100	43.2198	6665	20201103_ArgN_phos_01_TiO2_new.raw	F1	3.06	1
FALSE	High	Sequest HT (A2)	Unambiguous	SAAEYLLSSLINGSFLVR		1	Abl2N	Abl2N	0	2	0.6525	0	1	1	970.53	1940.05	1940.05	1.57	0.00153	CID (Collision Induced Dissociation)	MS2	63.9308	100	95.1505	18754	20201103_ArgN_phos_01_TiO2_new.raw	F1	3.05	1
FALSE	High	Sequest HT (A2)	Unambiguous	cNKPTVyGVSPIHDK	C1(Carbamidomethyl); Y7(Phospho)	1	Abl2N	Abl2N	0	3	0.6139	0	1	1	598.946	1794.82	1794.82	-0.18	-0.00011	CID (Collision Induced Dissociation)	MS2	91.9736	100	52.8292	8948	20201103_ArgN_phos_01_TiO2_new.raw	F1	3.03	1	Y7(Phospho): 100
FALSE	High	Sequest HT (A2)	Unambiguous	HSWYHGPVSR		1	Abl2N	Abl2N	0	3	0.6964	0	1	1	409.2	1225.59	1225.59	-0.67	-0.00027	CID (Collision Induced Dissociation)	MS2	80.0367	100	69.0577	13021	20201103_ArgN_phos_01_TiO2_new.raw	F1	3.03	1
FALSE	High	Sequest HT (A2)	Unambiguous	NcLVGENHVVKVADFGLSR	C2(Carbamidomethyl)	1	Abl2N	Abl2N	1	3	0.67	0	1	1	705.365	2114.08	2114.08	-0.34	-0.00024	CID (Collision Induced Dissociation)	MS2	14.5984	100	39.9613	5892	20201103_ArgN_phos_01_TiO2_new.raw	F1	3.03	1
FALSE	High	Sequest HT (A2)	Unambiguous	HSWYHGPVSR		1	Abl2N	Abl2N	0	3	0.6073	0	1	1	409.2	1225.59	1225.59	0.23	9e-05	CID (Collision Induced Dissociation)	MS2	13.9573	100	36.4038	5044	20201103_ArgN_phos_01_TiO2_new.raw	F1	3.03	1
FALSE	High	Sequest HT (A2)	Unambiguous	NCLVGENHVVK		1	Abl2N	Abl2N	0	2	0.4983	0	1	1	606.313	1211.62	1211.62	-1.27	-0.00077	CID (Collision Induced Dissociation)	MS2	28.2878	100	17.8017	715	20201103_ArgN_phos_01_TiO2_new.raw	F1	3.03	1
FALSE	High	Sequest HT (A2)	Unambiguous	LRVLGYNQNGEWSEVR		1	Abl2N	Abl2N	1	2	0.6568	0	1	1	960.494	1919.98	1919.97	4.19	0.00402	CID (Collision Induced Dissociation)	MS2	32.4378	100	38.8093	5616	20201103_ArgN_phos_01_TiO2_new.raw	F1	3.03	1
FALSE	High	Sequest HT (A2)	Unambiguous	HSWYHGPVSR		1	Abl2N	Abl2N	0	3	0.6568	0	1	1	409.201	1225.59	1225.59	1.73	0.0007	CID (Collision Induced Dissociation)	MS2	58.3184	100	29.1533	3304	20201103_ArgN_phos_01_TiO2_new.raw	F1	3.03	1
FALSE	High	Sequest HT (A2)	Unambiguous	HSWYHGPVSR		1	Abl2N	Abl2N	0	3	0.6312	0	1	1	409.2	1225.59	1225.59	-0.44	-0.00018	CID (Collision Induced Dissociation)	MS2	38.471	100	70.1279	13275	20201103_ArgN_phos_01_TiO2_new.raw	F1	3.01	1
FALSE	High	Sequest HT (A2)	Unambiguous	HSWYHGPVSR		1	Abl2N	Abl2N	0	3	0.7542	0	1	1	409.2	1225.59	1225.59	0.08	3e-05	CID (Collision Induced Dissociation)	MS2	16.6753	100	51.7334	8680	20201103_ArgN_phos_01_TiO2_new.raw	F1	3.01	1
FALSE	High	Sequest HT (A2)	Unambiguous	HSWYHGPVSR		1	Abl2N	Abl2N	0	3	0.588	0	1	1	409.2	1225.59	1225.59	0.01	0	CID (Collision Induced Dissociation)	MS2	10.0631	63.299	21.8069	1574	20201103_ArgN_phos_01_TiO2_new.raw	F1	3.01	1
FALSE	High	Sequest HT (A2)	Unambiguous	HSWYHGPVSR		1	Abl2N	Abl2N	0	3	0.6933	0	1	1	409.2	1225.59	1225.59	0.38	0.00016	CID (Collision Induced Dissociation)	MS2	8.79464	100	30.346	3594	20201103_ArgN_phos_01_TiO2_new.raw	F1	3	1
FALSE	High	Sequest HT (A2)	Unambiguous	ILFSTMVPymNAMVELAK	Y9(Phospho); M10(Oxidation)	1	P76134	P76134	0	3	0.14	0	1	1	718.68	2154.03	2154.01	8.54	0.00614	CID (Collision Induced Dissociation)	MS2	79.4377	100	61.4682	11162	20201103_ArgN_phos_01_TiO2_new.raw	F1	3	1	Y9(Phospho): 100
FALSE	High	Sequest HT (A2)	Unambiguous	HSWyHGPVSR	Y4(Phospho)	1	Abl2N	Abl2N	0	3	0.7033	0	1	1	435.854	1305.55	1305.55	-3.61	-0.00157	CID (Collision Induced Dissociation)	MS2	68.4605	100	17.8415	723	20201103_ArgN_phos_01_TiO2_new.raw	F1	3	1	Y4(Phospho): 100
FALSE	High	Sequest HT (A2)	Unambiguous	HSWYHGPVSR		1	Abl2N	Abl2N	0	3	0.6589	0	1	1	409.2	1225.59	1225.59	0.23	9e-05	CID (Collision Induced Dissociation)	MS2	31.4347	100	37.965	5414	20201103_ArgN_phos_01_TiO2_new.raw	F1	2.99	1
FALSE	High	Sequest HT (A2)	Unambiguous	HSWYHGPVSR		1	Abl2N	Abl2N	0	3	0.5318	0	1	1	409.2	1225.59	1225.59	-0.22	-9e-05	CID (Collision Induced Dissociation)	MS2	27.3212	100	58.4931	10393	20201103_ArgN_phos_01_TiO2_new.raw	F1	2.99	1
FALSE	High	Sequest HT (A2)	Unambiguous	HSWYHGPVSR		1	Abl2N	Abl2N	0	3	0.7013	0	1	1	409.201	1225.59	1225.59	0.98	0.0004	CID (Collision Induced Dissociation)	MS2	34.7622	100	76.5244	14777	20201103_ArgN_phos_01_TiO2_new.raw	F1	2.98	1
FALSE	High	Sequest HT (A2)	Unambiguous	LGGGQYGEVYVGVWKK		1	Abl2N	Abl2N	1	3	0.6141	0	1	1	580.642	1739.91	1739.91	-0.63	-0.00037	CID (Collision Induced Dissociation)	MS2	16.1925	100	39.7466	5841	20201103_ArgN_phos_01_TiO2_new.raw	F1	2.98	1
FALSE	High	Sequest HT (A2)	Unambiguous	HSWYHGPVSR		1	Abl2N	Abl2N	0	3	0.6812	0	1	1	409.2	1225.58	1225.59	-1.41	-0.00058	CID (Collision Induced Dissociation)	MS2	18.6975	100	67.4833	12642	20201103_ArgN_phos_01_TiO2_new.raw	F1	2.98	1
FALSE	High	Sequest HT (A2)	Unambiguous	cNKPTVyGVSPIHDK	C1(Carbamidomethyl); Y7(Phospho)	1	Abl2N	Abl2N	0	3	0.5369	0	1	1	598.948	1794.83	1794.82	2.37	0.00142	CID (Collision Induced Dissociation)	MS2	76.6441	100	64.9031	12017	20201103_ArgN_phos_01_TiO2_new.raw	F1	2.98	1	Y7(Phospho): 100
FALSE	High	Sequest HT (A2)	Unambiguous	HSWYHGPVSR		1	Abl2N	Abl2N	0	3	0.8047	0	1	1	409.2	1225.59	1225.59	-0.52	-0.00021	CID (Collision Induced Dissociation)	MS2	0	100	53.3628	9083	20201103_ArgN_phos_01_TiO2_new.raw	F1	2.97	1
FALSE	High	Sequest HT (A2)	Unambiguous	KySLTVAVmTLK	Y2(Phospho); M9(Oxidation)	1	Abl2N	Abl2N	1	2	0.6419	0	1	1	725.374	1449.74	1449.74	-1.29	-0.00094	CID (Collision Induced Dissociation)	MS2	60.5211	100	45.183	7124	20201103_ArgN_phos_01_TiO2_new.raw	F1	2.96	1	Y2(Phospho): 100
FALSE	High	Sequest HT (A2)	Unambiguous	cNKPTVyGVSPIHDK	C1(Carbamidomethyl); Y7(Phospho)	1	Abl2N	Abl2N	0	3	0.4628	0	1	1	598.947	1794.83	1794.82	1.15	0.00069	CID (Collision Induced Dissociation)	MS2	78.2314	100	52.2981	8815	20201103_ArgN_phos_01_TiO2_new.raw	F1	2.96	1	Y7(Phospho): 100
FALSE	High	Sequest HT (A2)	Unambiguous	HSWYHGPVSR		1	Abl2N	Abl2N	0	3	0.7313	0	1	1	409.201	1225.59	1225.59	2.7	0.0011	CID (Collision Induced Dissociation)	MS2	14.4116	100	68.0192	12770	20201103_ArgN_phos_01_TiO2_new.raw	F1	2.94	1
FALSE	High	Sequest HT (A2)	Unambiguous	cNKPTVyGVSPIHDK	C1(Carbamidomethyl); Y7(Phospho)	1	Abl2N	Abl2N	0	3	0.5925	0	1	1	598.946	1794.82	1794.82	-1.09	-0.00065	CID (Collision Induced Dissociation)	MS2	48.241	100	40.1515	5938	20201103_ArgN_phos_01_TiO2_new.raw	F1	2.92	1	Y7(Phospho): 100
FALSE	High	Sequest HT (A2)	Unambiguous	HSWYHGPVSR		1	Abl2N	Abl2N	0	3	0.7	0	1	1	409.2	1225.59	1225.59	0.23	9e-05	CID (Collision Induced Dissociation)	MS2	0	100	49.0254	8029	20201103_ArgN_phos_01_TiO2_new.raw	F1	2.9	1
FALSE	High	Sequest HT (A2)	Unambiguous	NCLVGENHVVK		1	Abl2N	Abl2N	0	2	0.4549	0	1	1	606.31	1211.61	1211.62	-6.21	-0.00376	CID (Collision Induced Dissociation)	MS2	45.7776	100	19.5991	1089	20201103_ArgN_phos_01_TiO2_new.raw	F1	2.88	1
FALSE	High	Sequest HT (A2)	Unambiguous	KENIDFVYyGGyyPEMGQMLRQAR	Y9(Phospho); Y12(Phospho); Y13(Phospho)	1	P04816	P04816	2	3	0.184	0	1	1	1056.77	3168.3	3168.28	7.17	0.00758	CID (Collision Induced Dissociation)	MS2	87.4106	100	76.0204	14662	20201103_ArgN_phos_01_TiO2_new.raw	F1	2.88	1	Y8(Phospho): 85.62; Y9(Phospho): 64.38; Y12(Phospho): 64.38; Y13(Phospho): 85.62
FALSE	High	Sequest HT (A2)	Unambiguous	HSWYHGPVSR		1	Abl2N	Abl2N	0	3	0.6354	0	1	1	409.201	1225.59	1225.59	1.43	0.00058	CID (Collision Induced Dissociation)	MS2	51.8098	100	86.7679	17013	20201103_ArgN_phos_01_TiO2_new.raw	F1	2.88	1
FALSE	High	Sequest HT (A2)	Unambiguous	KIySSAFPLVDITVVPDDEImQHR	Y3(Phospho); M21(Oxidation)	1	P77768	P77768	1	3	0.1181	0	1	1	957.132	2869.38	2869.38	-1.31	-0.00126	CID (Collision Induced Dissociation)	MS2	51.078	100	82.8022	16198	20201103_ArgN_phos_01_TiO2_new.raw	F1	2.88	1	Y3(Phospho): 100
FALSE	High	Sequest HT (A2)	Unambiguous	HSWYHGPVSR		1	Abl2N	Abl2N	0	3	0.559	0	1	1	409.2	1225.59	1225.59	-0.29	-0.00012	CID (Collision Induced Dissociation)	MS2	22.4615	100	64.731	11975	20201103_ArgN_phos_01_TiO2_new.raw	F1	2.88	1
FALSE	High	Sequest HT (A2)	Unambiguous	HSWYHGPVSR		1	Abl2N	Abl2N	0	3	0.7143	0	1	1	409.202	1225.59	1225.59	4.34	0.00177	CID (Collision Induced Dissociation)	MS2	85.618	100	65.2396	12098	20201103_ArgN_phos_01_TiO2_new.raw	F1	2.87	1
FALSE	High	Sequest HT (A2)	Unambiguous	EDTmEVEEFLK	M4(Oxidation)	1	Abl2N	Abl2N	0	2	0.7282	0	1	1	693.31	1385.61	1385.61	-0.46	-0.00032	CID (Collision Induced Dissociation)	MS2	6.04783	17.042	47.4045	7652	20201103_ArgN_phos_01_TiO2_new.raw	F1	2.87	1
FALSE	High	Sequest HT (A2)	Unambiguous	DLLISVGDVIDR		1	P55798	P55798	0	2	0.5362	0	1	1	657.867	1314.73	1314.73	0.01	0	CID (Collision Induced Dissociation)	MS2	35.2798	100	71.8273	13678	20201103_ArgN_phos_01_TiO2_new.raw	F1	2.76	1
FALSE	High	Sequest HT (A2)	Unambiguous	HSWYHGPVSR		1	Abl2N	Abl2N	0	2	0.7883	0	1	1	613.297	1225.59	1225.59	0.69	0.00042	CID (Collision Induced Dissociation)	MS2	10.13	0.833	16.7691	483	20201103_ArgN_phos_01_TiO2_new.raw	F1	2.74	1
FALSE	High	Sequest HT (A2)	Unambiguous	EDTmEVEEFLK	M4(Oxidation)	1	Abl2N	Abl2N	0	2	0.6176	0	1	1	693.311	1385.61	1385.61	0.33	0.00023	CID (Collision Induced Dissociation)	MS2	55.8159	100	49.0216	8028	20201103_ArgN_phos_01_TiO2_new.raw	F1	2.72	1
FALSE	High	Sequest HT (A2)	Unambiguous	NCLVGENHVVK		1	Abl2N	Abl2N	0	2	0.4852	0	1	1	606.314	1211.62	1211.62	0.04	2e-05	CID (Collision Induced Dissociation)	MS2	75.0554	100	34.2161	4520	20201103_ArgN_phos_01_TiO2_new.raw	F1	2.7	1
FALSE	High	Sequest HT (A2)	Unambiguous	KySLTVAVmTLK	Y2(Phospho); M9(Oxidation)	1	Abl2N	Abl2N	1	2	0.3612	0	1	1	725.374	1449.74	1449.74	-1.46	-0.00106	CID (Collision Induced Dissociation)	MS2	58.3097	100	46.755	7498	20201103_ArgN_phos_01_TiO2_new.raw	F1	2.63	1	Y2(Phospho): 100
FALSE	High	Sequest HT (A2)	Unambiguous	NCLVGENHVVK		1	Abl2N	Abl2N	0	2	0.3716	0	1	1	606.313	1211.62	1211.62	-0.46	-0.00028	CID (Collision Induced Dissociation)	MS2	59.7116	100	57.6431	10177	20201103_ArgN_phos_01_TiO2_new.raw	F1	2.61	1

## Sheet: AbI2_phos_02
Checked	Confidence	Identifying Node	PSM Ambiguity	Annotated Sequence	Modifications	# Proteins	Master Protein Accessions	Protein Accessions	# Missed Cleavages	Charge	DeltaScore	DeltaCn	Rank	Search Engine Rank	m/z [Da]	MH+ [Da]	Theo. MH+ [Da]	DeltaM [ppm]	Deltam/z [Da]	Activation Type	MS Order	Isolation Interference [%]	Ion Inject Time [ms]	RT [min]	First Scan	Spectrum File	File ID	XCorr	# Protein Groups	ptmRS: Best Site Probabilities
FALSE	High	Sequest HT (A2)	Unambiguous	SAAEYLLSSLINGSFLVR		1	Abl2N	Abl2N	0	2	0.7681	0	1	1	970.529	1940.05	1940.05	0.5	0.00049	CID (Collision Induced Dissociation)	MS2	8.0866	19.162	94.446	19508	20201103_ArgN_phos_02_TiO2_new.raw	F1	6.21	1
FALSE	High	Sequest HT (A2)	Unambiguous	cNKPTVyGVSPIHDK	C1(Carbamidomethyl); Y7(Phospho)	1	Abl2N	Abl2N	0	3	0.8085	0	1	1	598.947	1794.83	1794.82	1.05	0.00063	CID (Collision Induced Dissociation)	MS2	4.99645	0.214	19.7847	1146	20201103_ArgN_phos_02_TiO2_new.raw	F1	5.43	1	Y7(Phospho): 100
FALSE	High	Sequest HT (A2)	Unambiguous	LGGGQYGEVyVGVWK	Y10(Phospho)	1	Abl2N	Abl2N	0	3	0.3247	0	1	1	564.6	1691.78	1691.78	1.03	0.00058	CID (Collision Induced Dissociation)	MS2	23.6628	100	59.4433	10990	20201103_ArgN_phos_02_TiO2_new.raw	F1	5.42	1	Y10(Phospho): 100
FALSE	High	Sequest HT (A2)	Unambiguous	SAAEYLLSSLINGSFLVR		1	Abl2N	Abl2N	0	2	0.7598	0	1	1	970.527	1940.05	1940.05	-1.07	-0.00104	CID (Collision Induced Dissociation)	MS2	74.4212	100	93.9213	19384	20201103_ArgN_phos_02_TiO2_new.raw	F1	5.33	1
FALSE	High	Sequest HT (A2)	Unambiguous	SAAEYLLSSLINGSFLVR		1	Abl2N	Abl2N	0	3	0.7566	0	1	1	647.355	1940.05	1940.05	0.75	0.00048	CID (Collision Induced Dissociation)	MS2	2.09691	8.342	94.4436	19507	20201103_ArgN_phos_02_TiO2_new.raw	F1	5.3	1
FALSE	High	Sequest HT (A2)	Unambiguous	SAAEYLLSSLINGSFLVR		1	Abl2N	Abl2N	0	2	0.7694	0	1	1	970.527	1940.05	1940.05	-1.32	-0.00128	CID (Collision Induced Dissociation)	MS2	59.4963	100	88.5548	18136	20201103_ArgN_phos_02_TiO2_new.raw	F1	5.29	1
FALSE	High	Sequest HT (A2)	Unambiguous	cNKPTVyGVSPIHDK	C1(Carbamidomethyl); Y7(Phospho)	1	Abl2N	Abl2N	0	3	0.7819	0	1	1	598.947	1794.83	1794.82	1.15	0.00069	CID (Collision Induced Dissociation)	MS2	5.41097	0.075	19.2592	1034	20201103_ArgN_phos_02_TiO2_new.raw	F1	5.09	1	Y7(Phospho): 100
FALSE	High	Sequest HT (A2)	Unambiguous	LGGGQyGEVYVGVWK	Y6(Phospho)	1	Abl2N	Abl2N	0	3	0.4578	0	1	1	564.597	1691.78	1691.78	-3.52	-0.00198	CID (Collision Induced Dissociation)	MS2	19.1146	93.82	58.3736	10692	20201103_ArgN_phos_02_TiO2_new.raw	F1	5.09	1	Y6(Phospho): 100
FALSE	High	Sequest HT (A2)	Unambiguous	SAAEYLLSSLINGSFLVR		1	Abl2N	Abl2N	0	2	0.7101	0	1	1	970.528	1940.05	1940.05	-0.44	-0.00043	CID (Collision Induced Dissociation)	MS2	38.5489	100	94.9699	19630	20201103_ArgN_phos_02_TiO2_new.raw	F1	5.07	1
FALSE	High	Sequest HT (A2)	Unambiguous	LGGGQYGEVYVGVWK		1	Abl2N	Abl2N	0	3	0.6873	0	1	1	537.944	1611.82	1611.82	-0.19	-0.0001	CID (Collision Induced Dissociation)	MS2	27.055	59.201	51.6004	8869	20201103_ArgN_phos_02_TiO2_new.raw	F1	5.02	1
FALSE	High	Sequest HT (A2)	Unambiguous	cNKPTVyGVSPIHDK	C1(Carbamidomethyl); Y7(Phospho)	1	Abl2N	Abl2N	0	3	0.7355	0	1	1	598.946	1794.82	1794.82	0.03	2e-05	CID (Collision Induced Dissociation)	MS2	4.48106	1.772	18.7413	921	20201103_ArgN_phos_02_TiO2_new.raw	F1	4.99	1	Y7(Phospho): 100
FALSE	High	Sequest HT (A2)	Unambiguous	LmTGDTyTAHAGAK	M2(Oxidation); Y7(Phospho)	1	Abl2N	Abl2N	0	2	0.7791	0	1	1	766.825	1532.64	1532.65	-0.97	-0.00074	CID (Collision Induced Dissociation)	MS2	6.65269	100	16.7588	475	20201103_ArgN_phos_02_TiO2_new.raw	F1	4.98	1	Y7(Phospho): 100
FALSE	High	Sequest HT (A2)	Unambiguous	cNKPTVyGVSPIHDKWEMER	C1(Carbamidomethyl); Y7(Phospho)	1	Abl2N	Abl2N	1	4	0.7666	0	1	1	632.288	2526.13	2526.13	-0.49	-0.00031	CID (Collision Induced Dissociation)	MS2	7.41792	5.662	31.8239	4014	20201103_ArgN_phos_02_TiO2_new.raw	F1	4.97	1	Y7(Phospho): 100
FALSE	High	Sequest HT (A2)	Unambiguous	SAAEYLLSSLINGSFLVR		1	Abl2N	Abl2N	0	2	0.7404	0	1	1	970.525	1940.04	1940.05	-3.21	-0.00311	CID (Collision Induced Dissociation)	MS2	75.6475	100	91.4112	18800	20201103_ArgN_phos_02_TiO2_new.raw	F1	4.97	1
FALSE	High	Sequest HT (A2)	Unambiguous	SAAEYLLSSLINGSFLVR		1	Abl2N	Abl2N	0	2	0.7234	0	1	1	970.527	1940.05	1940.05	-0.88	-0.00085	CID (Collision Induced Dissociation)	MS2	70.6482	100	86.039	17552	20201103_ArgN_phos_02_TiO2_new.raw	F1	4.88	1
FALSE	High	Sequest HT (A2)	Unambiguous	SAAEYLLSSLINGSFLVR		1	Abl2N	Abl2N	0	3	0.6337	0	1	1	647.354	1940.05	1940.05	-0.48	-0.00031	CID (Collision Induced Dissociation)	MS2	19.0136	100	93.9096	19381	20201103_ArgN_phos_02_TiO2_new.raw	F1	4.86	1
FALSE	High	Sequest HT (A2)	Unambiguous	WSPADRPSFAETHQAFETMFHDSSISEEVAEELG		1	Abl2N	Abl2N	0	3	0.6798	0	1	1	1279.9	3837.7	3837.7	0.17	0.00022	CID (Collision Induced Dissociation)	MS2	8.16609	15.344	72.1172	14239	20201103_ArgN_phos_02_TiO2_new.raw	F1	4.84	1
FALSE	High	Sequest HT (A2)	Unambiguous	LGGGQyGEVyVGVWK	Y6(Phospho); Y10(Phospho)	1	Abl2N	Abl2N	0	2	0.722	0	1	1	886.377	1771.75	1771.75	-0.99	-0.00087	CID (Collision Induced Dissociation)	MS2	33.2865	73.261	68.2149	13281	20201103_ArgN_phos_02_TiO2_new.raw	F1	4.82	1	Y6(Phospho): 100; Y10(Phospho): 100
FALSE	High	Sequest HT (A2)	Unambiguous	SAAEYLLSSLINGSFLVR		1	Abl2N	Abl2N	0	2	0.7297	0	1	1	970.536	1940.06	1940.05	8.24	0.008	CID (Collision Induced Dissociation)	MS2	82.105	100	96.0022	19869	20201103_ArgN_phos_02_TiO2_new.raw	F1	4.81	1
FALSE	High	Sequest HT (A2)	Unambiguous	cNKPTVyGVSPIHDK	C1(Carbamidomethyl); Y7(Phospho)	1	Abl2N	Abl2N	0	3	0.7256	0	1	1	598.946	1794.82	1794.82	-1.2	-0.00072	CID (Collision Induced Dissociation)	MS2	37.6572	41.812	26.8226	2779	20201103_ArgN_phos_02_TiO2_new.raw	F1	4.81	1	Y7(Phospho): 100
FALSE	High	Sequest HT (A2)	Unambiguous	SAAEYLLSSLINGSFLVR		1	Abl2N	Abl2N	0	3	0.6527	0	1	1	647.355	1940.05	1940.05	1.13	0.00073	CID (Collision Induced Dissociation)	MS2	2.69508	59.005	94.9666	19629	20201103_ArgN_phos_02_TiO2_new.raw	F1	4.78	1
FALSE	High	Sequest HT (A2)	Unambiguous	SKNGQGWVPSNYITPVNSLEK		1	Abl2N	Abl2N	1	3	0.7447	0	1	1	773.398	2318.18	2318.18	0.21	0.00016	CID (Collision Induced Dissociation)	MS2	54.5855	87.264	45.1435	7259	20201103_ArgN_phos_02_TiO2_new.raw	F1	4.74	1
FALSE	High	Sequest HT (A2)	Unambiguous	WSPADRPSFAETHQAFETMFHDSSISEEVAEELG		1	Abl2N	Abl2N	0	3	0.7691	0	1	1	1279.9	3837.7	3837.7	0.74	0.00095	CID (Collision Induced Dissociation)	MS2	32.4157	86.238	72.6383	14363	20201103_ArgN_phos_02_TiO2_new.raw	F1	4.72	1
FALSE	High	Sequest HT (A2)	Unambiguous	cNKPTVyGVSPIHDK	C1(Carbamidomethyl); Y7(Phospho)	1	Abl2N	Abl2N	0	3	0.7304	0	1	1	598.946	1794.82	1794.82	0.13	8e-05	CID (Collision Induced Dissociation)	MS2	75.8048	3.396	21.3392	1503	20201103_ArgN_phos_02_TiO2_new.raw	F1	4.71	1	Y7(Phospho): 100
FALSE	High	Sequest HT (A2)	Unambiguous	SAAEYLLSSLINGSFLVR		1	Abl2N	Abl2N	0	2	0.7249	0	1	1	970.531	1940.05	1940.05	2.58	0.0025	CID (Collision Induced Dissociation)	MS2	69.1041	100	95.4779	19749	20201103_ArgN_phos_02_TiO2_new.raw	F1	4.69	1
FALSE	High	Sequest HT (A2)	Unambiguous	cNKPTVyGVSPIHDK	C1(Carbamidomethyl); Y7(Phospho)	1	Abl2N	Abl2N	0	3	0.6725	0	1	1	598.946	1794.82	1794.82	-0.28	-0.00017	CID (Collision Induced Dissociation)	MS2	3.34383	4.525	20.8224	1384	20201103_ArgN_phos_02_TiO2_new.raw	F1	4.61	1	Y7(Phospho): 100
FALSE	High	Sequest HT (A2)	Unambiguous	VLGYNQNGEWSEVR		1	Abl2N	Abl2N	0	2	0.6906	0	1	1	825.896	1650.79	1650.79	-0.98	-0.00081	CID (Collision Induced Dissociation)	MS2	76.9179	100	41.4478	6363	20201103_ArgN_phos_02_TiO2_new.raw	F1	4.59	1
FALSE	High	Sequest HT (A2)	Unambiguous	INTTTDSKVYVTAESR		1	Abl2N	Abl2N	1	3	0.5952	0	1	1	595.639	1784.9	1784.9	0.15	9e-05	CID (Collision Induced Dissociation)	MS2	12.0724	39.102	21.2597	1486	20201103_ArgN_phos_02_TiO2_new.raw	F1	4.57	1
FALSE	High	Sequest HT (A2)	Unambiguous	LGGGQYGEVYVGVWKK		1	Abl2N	Abl2N	1	2	0.7137	0	1	1	870.459	1739.91	1739.91	-0.27	-0.00024	CID (Collision Induced Dissociation)	MS2	67.9212	100	40.2237	6067	20201103_ArgN_phos_02_TiO2_new.raw	F1	4.54	1
FALSE	High	Sequest HT (A2)	Unambiguous	cNKPTVYGVSPIHDK	C1(Carbamidomethyl)	1	Abl2N	Abl2N	0	3	0.696	0	1	1	572.291	1714.86	1714.86	0.54	0.00031	CID (Collision Induced Dissociation)	MS2	18.257	8.509	16.9129	529	20201103_ArgN_phos_02_TiO2_new.raw	F1	4.54	1
FALSE	High	Sequest HT (A2)	Unambiguous	LESWQHVTFMACLCERMyPNYAMFCQQTGFGDGQIYRR	Y18(Phospho)	1	P32680	P32680	2	5	0.1615	0	1	1	932.809	4660.02	4660	3.91	0.00364	CID (Collision Induced Dissociation)	MS2	60.6934	61.948	61.1495	11455	20201103_ArgN_phos_02_TiO2_new.raw	F1	4.52	1	Y18(Phospho): 88.77
FALSE	High	Sequest HT (A2)	Unambiguous	YSLTVAVMTLKEDTmEVEEFLK	M15(Oxidation)	1	Abl2N	Abl2N	1	3	0.2129	0	1	1	864.765	2592.28	2592.28	-0.85	-0.00073	CID (Collision Induced Dissociation)	MS2	17.5341	66.642	86.4162	17637	20201103_ArgN_phos_02_TiO2_new.raw	F1	4.51	1
FALSE	High	Sequest HT (A2)	Unambiguous	SAAEYLLSSLINGSFLVR		1	Abl2N	Abl2N	0	3	0.6539	0	1	1	647.356	1940.05	1940.05	2.45	0.00158	CID (Collision Induced Dissociation)	MS2	22.3945	100	85.9995	17543	20201103_ArgN_phos_02_TiO2_new.raw	F1	4.45	1
FALSE	High	Sequest HT (A2)	Unambiguous	WTAPESLAYNTFSIK		1	Abl2N	Abl2N	0	3	0.5843	0	1	1	576.627	1727.87	1727.86	1.07	0.00061	CID (Collision Induced Dissociation)	MS2	35.0617	24.646	59.5854	11026	20201103_ArgN_phos_02_TiO2_new.raw	F1	4.45	1
FALSE	High	Sequest HT (A2)	Unambiguous	SAAEYLLSSLINGSFLVR		1	Abl2N	Abl2N	0	3	0.605	0	1	1	647.355	1940.05	1940.05	0.56	0.00036	CID (Collision Induced Dissociation)	MS2	2.0723	100	88.581	18142	20201103_ArgN_phos_02_TiO2_new.raw	F1	4.43	1
FALSE	High	Sequest HT (A2)	Unambiguous	RKEAVIImNVAAHHGSELNGELLLNSIQQAGFIFGDmNIyHR	M8(Oxidation); M37(Oxidation); Y40(Phospho)	1	P77173	P77173	2	5	0.5217	0	1	1	964.485	4818.4	4818.36	6.58	0.00634	CID (Collision Induced Dissociation)	MS2	90.3909	100	48.1857	8000	20201103_ArgN_phos_02_TiO2_new.raw	F1	4.37	1	Y40(Phospho): 100
FALSE	High	Sequest HT (A2)	Unambiguous	HKLGGGQYGEVYVGVWKK		1	Abl2N	Abl2N	2	4	0.6598	0	1	1	502.022	2005.07	2005.07	0.39	0.00019	CID (Collision Induced Dissociation)	MS2	38.4183	88.13	31.1846	3856	20201103_ArgN_phos_02_TiO2_new.raw	F1	4.35	1
FALSE	High	Sequest HT (A2)	Unambiguous	cNKPTVYGVSPIHDK	C1(Carbamidomethyl)	1	Abl2N	Abl2N	0	3	0.6443	0	1	1	572.29	1714.86	1714.86	-1.27	-0.00073	CID (Collision Induced Dissociation)	MS2	32.7472	100	19.0197	980	20201103_ArgN_phos_02_TiO2_new.raw	F1	4.33	1
FALSE	High	Sequest HT (A2)	Unambiguous	LGGGQYGEVYVGVWK		1	Abl2N	Abl2N	0	2	0.6975	0	1	1	806.412	1611.82	1611.82	0.53	0.00043	CID (Collision Induced Dissociation)	MS2	6.80534	3.298	51.6779	8888	20201103_ArgN_phos_02_TiO2_new.raw	F1	4.33	1
FALSE	High	Sequest HT (A2)	Unambiguous	SAAEYLLSSLINGSFLVR		1	Abl2N	Abl2N	0	3	0.7494	0	1	1	647.354	1940.05	1940.05	-0.48	-0.00031	CID (Collision Induced Dissociation)	MS2	19.1025	100	95.4739	19748	20201103_ArgN_phos_02_TiO2_new.raw	F1	4.31	1
FALSE	High	Sequest HT (A2)	Unambiguous	RQDIESNLQYDAGDK		1	P17169	P17169	1	3	0.7249	0	1	1	584.612	1751.82	1751.82	1.23	0.00072	CID (Collision Induced Dissociation)	MS2	36.8944	100	23.7791	2078	20201103_ArgN_phos_02_TiO2_new.raw	F1	4.29	1
FALSE	High	Sequest HT (A2)	Unambiguous	cNKPTVYGVSPIHDK	C1(Carbamidomethyl)	1	Abl2N	Abl2N	0	3	0.7313	0	1	1	572.291	1714.86	1714.86	-0.31	-0.00018	CID (Collision Induced Dissociation)	MS2	23.8199	100	17.9285	749	20201103_ArgN_phos_02_TiO2_new.raw	F1	4.28	1
FALSE	High	Sequest HT (A2)	Unambiguous	NGQGWVPSNYITPVNSLEK		1	Abl2N	Abl2N	0	3	0.6127	0	1	1	701.69	2103.06	2103.05	3.03	0.00212	CID (Collision Induced Dissociation)	MS2	42.0676	68.566	55.258	9843	20201103_ArgN_phos_02_TiO2_new.raw	F1	4.26	1
FALSE	High	Sequest HT (A2)	Unambiguous	LMTGDTyTAHAGAK	Y7(Phospho)	1	Abl2N	Abl2N	0	2	0.8192	0	1	1	758.828	1516.65	1516.65	-0.31	-0.00023	CID (Collision Induced Dissociation)	MS2	26.0985	100	21.2307	1479	20201103_ArgN_phos_02_TiO2_new.raw	F1	4.26	1	Y7(Phospho): 100
FALSE	High	Sequest HT (A2)	Unambiguous	LMTGDTyTAHAGAK	Y7(Phospho)	1	Abl2N	Abl2N	0	2	0.7347	0	1	1	758.828	1516.65	1516.65	-0.95	-0.00072	CID (Collision Induced Dissociation)	MS2	5.54926	4.219	16.7888	483	20201103_ArgN_phos_02_TiO2_new.raw	F1	4.26	1	Y7(Phospho): 100
FALSE	High	Sequest HT (A2)	Unambiguous	LMTGDTYTAHAGAK		1	Abl2N	Abl2N	0	2	0.6918	0	1	1	718.843	1436.68	1436.68	-3.11	-0.00224	CID (Collision Induced Dissociation)	MS2	30.5917	4.702	16.8203	495	20201103_ArgN_phos_02_TiO2_new.raw	F1	4.25	1
FALSE	High	Sequest HT (A2)	Unambiguous	cNKPTVyGVSPIHDK	C1(Carbamidomethyl); Y7(Phospho)	1	Abl2N	Abl2N	0	3	0.7441	0	1	1	598.946	1794.82	1794.82	0.13	8e-05	CID (Collision Induced Dissociation)	MS2	3.49958	10.828	22.9546	1882	20201103_ArgN_phos_02_TiO2_new.raw	F1	4.22	1	Y7(Phospho): 100
FALSE	High	Sequest HT (A2)	Unambiguous	LMTGDTyTAHAGAK	Y7(Phospho)	1	Abl2N	Abl2N	0	2	0.7405	0	1	1	758.827	1516.65	1516.65	-1.84	-0.00139	CID (Collision Induced Dissociation)	MS2	21.7279	100	21.7489	1602	20201103_ArgN_phos_02_TiO2_new.raw	F1	4.2	1	Y7(Phospho): 100
FALSE	High	Sequest HT (A2)	Unambiguous	VLGYNQNGEWSEVR		1	Abl2N	Abl2N	0	2	0.673	0	1	1	825.897	1650.79	1650.79	0.06	5e-05	CID (Collision Induced Dissociation)	MS2	4.10278	1.903	39.3393	5853	20201103_ArgN_phos_02_TiO2_new.raw	F1	4.19	1
FALSE	High	Sequest HT (A2)	Unambiguous	HKLGGGQYGEVYVGVWKK		1	Abl2N	Abl2N	2	4	0.6053	0	1	1	502.022	2005.07	2005.07	0.63	0.00032	CID (Collision Induced Dissociation)	MS2	13.528	24.421	29.8877	3540	20201103_ArgN_phos_02_TiO2_new.raw	F1	4.18	1
FALSE	High	Sequest HT (A2)	Unambiguous	cNKPTVyGVSPIHDK	C1(Carbamidomethyl); Y7(Phospho)	1	Abl2N	Abl2N	0	3	0.632	0	1	1	598.947	1794.83	1794.82	1.15	0.00069	CID (Collision Induced Dissociation)	MS2	58.8776	100	43.9858	6982	20201103_ArgN_phos_02_TiO2_new.raw	F1	4.13	1	Y7(Phospho): 100
FALSE	High	Sequest HT (A2)	Unambiguous	cNKPTVyGVSPIHDK	C1(Carbamidomethyl); Y7(Phospho)	1	Abl2N	Abl2N	0	3	0.7143	0	1	1	598.946	1794.82	1794.82	-0.69	-0.00041	CID (Collision Induced Dissociation)	MS2	42.563	21.083	25.5166	2467	20201103_ArgN_phos_02_TiO2_new.raw	F1	4.13	1	Y7(Phospho): 100
FALSE	High	Sequest HT (A2)	Unambiguous	VLGyNQNGEWSEVR	Y4(Phospho)	1	Abl2N	Abl2N	0	2	0.6602	0	1	1	865.883	1730.76	1730.75	3.36	0.00291	CID (Collision Induced Dissociation)	MS2	54.4914	100	41.7746	6443	20201103_ArgN_phos_02_TiO2_new.raw	F1	4.12	1	Y4(Phospho): 100
FALSE	High	Sequest HT (A2)	Unambiguous	LGGGQYGEVyVGVWK	Y10(Phospho)	1	Abl2N	Abl2N	0	2	0.2798	0	1	1	846.395	1691.78	1691.78	-0.08	-7e-05	CID (Collision Induced Dissociation)	MS2	66.0219	46.428	59.3489	10962	20201103_ArgN_phos_02_TiO2_new.raw	F1	4.11	1	Y10(Phospho): 100
FALSE	High	Sequest HT (A2)	Unambiguous	LRVLGYNQNGEWSEVR		1	Abl2N	Abl2N	1	3	0.6756	0	1	1	640.662	1919.97	1919.97	-0.62	-0.0004	CID (Collision Induced Dissociation)	MS2	46.037	100	38.8	5722	20201103_ArgN_phos_02_TiO2_new.raw	F1	4.1	1
FALSE	High	Sequest HT (A2)	Unambiguous	cNKPTVyGVSPIHDK	C1(Carbamidomethyl); Y7(Phospho)	1	Abl2N	Abl2N	0	3	0.6838	0	1	1	598.946	1794.82	1794.82	-0.38	-0.00023	CID (Collision Induced Dissociation)	MS2	27.7589	27.933	26.1219	2609	20201103_ArgN_phos_02_TiO2_new.raw	F1	4.08	1	Y7(Phospho): 100
FALSE	High	Sequest HT (A2)	Unambiguous	cNKPTVyGVSPIHDK	C1(Carbamidomethyl); Y7(Phospho)	1	Abl2N	Abl2N	0	3	0.6912	0	1	1	598.947	1794.83	1794.82	1.76	0.00105	CID (Collision Induced Dissociation)	MS2	78.848	100	46.363	7556	20201103_ArgN_phos_02_TiO2_new.raw	F1	4.08	1	Y7(Phospho): 100
FALSE	High	Sequest HT (A2)	Unambiguous	WTAPESLAYNTFSIK		1	Abl2N	Abl2N	0	2	0.6863	0	1	1	864.436	1727.86	1727.86	0.02	1e-05	CID (Collision Induced Dissociation)	MS2	37.7558	65.904	59.4589	10993	20201103_ArgN_phos_02_TiO2_new.raw	F1	4.08	1
FALSE	High	Sequest HT (A2)	Unambiguous	IINEPTAAALAYGLDK		1	P0A6Y8	P0A6Y8	0	2	0.6364	0	1	1	830.451	1659.9	1659.9	-0.01	-1e-05	CID (Collision Induced Dissociation)	MS2	85.8478	100	52.1505	9011	20201103_ArgN_phos_02_TiO2_new.raw	F1	4.07	1
FALSE	High	Sequest HT (A2)	Unambiguous	cNKPTVYGVSPIHDK	C1(Carbamidomethyl)	1	Abl2N	Abl2N	0	3	0.6675	0	1	1	572.291	1714.86	1714.86	-0.63	-0.00036	CID (Collision Induced Dissociation)	MS2	14.9018	80.182	18.4444	854	20201103_ArgN_phos_02_TiO2_new.raw	F1	4.06	1
FALSE	High	Sequest HT (A2)	Unambiguous	LGGGQYGEVyVGVWK	Y10(Phospho)	1	Abl2N	Abl2N	0	2	0.2074	0	1	1	846.392	1691.78	1691.78	-3.69	-0.00312	CID (Collision Induced Dissociation)	MS2	83.7431	100	62.6571	11861	20201103_ArgN_phos_02_TiO2_new.raw	F1	4.05	1	Y10(Phospho): 100
FALSE	High	Sequest HT (A2)	Unambiguous	INTTTDSKVYVTAESR		1	Abl2N	Abl2N	1	3	0.6303	0	1	1	595.639	1784.9	1784.9	-0.78	-0.00046	CID (Collision Induced Dissociation)	MS2	35.4784	48.179	20.7533	1368	20201103_ArgN_phos_02_TiO2_new.raw	F1	4.03	1
FALSE	High	Sequest HT (A2)	Unambiguous	LGGGQYGEVyVGVWK	Y10(Phospho)	1	Abl2N	Abl2N	0	2	0.2793	0	1	1	846.395	1691.78	1691.78	-0.23	-0.00019	CID (Collision Induced Dissociation)	MS2	27.6131	30.395	59.8599	11101	20201103_ArgN_phos_02_TiO2_new.raw	F1	4.01	1	Y10(Phospho): 100
FALSE	High	Sequest HT (A2)	Unambiguous	VLGYNQNGEWSEVR		1	Abl2N	Abl2N	0	2	0.685	0	1	1	825.897	1650.79	1650.79	-0.68	-0.00056	CID (Collision Induced Dissociation)	MS2	29.2956	100	39.8729	5982	20201103_ArgN_phos_02_TiO2_new.raw	F1	4	1
FALSE	High	Sequest HT (A2)	Unambiguous	cNKPTVYGVSPIHDK	C1(Carbamidomethyl)	1	Abl2N	Abl2N	0	2	0.5725	0	1	1	857.932	1714.86	1714.86	-0.38	-0.00032	CID (Collision Induced Dissociation)	MS2	2.7932	15.942	16.9405	539	20201103_ArgN_phos_02_TiO2_new.raw	F1	4	1
FALSE	High	Sequest HT (A2)	Unambiguous	HSWYHGPVSR		1	Abl2N	Abl2N	0	3	0.7733	0	1	1	409.2	1225.59	1225.59	0.46	0.00019	CID (Collision Induced Dissociation)	MS2	6.97924	1.491	16.7847	481	20201103_ArgN_phos_02_TiO2_new.raw	F1	3.97	1
FALSE	High	Sequest HT (A2)	Unambiguous	INTTTDSKVYVTAESR		1	Abl2N	Abl2N	1	3	0.7114	0	1	1	595.64	1784.91	1784.9	2.51	0.00149	CID (Collision Induced Dissociation)	MS2	21.9757	52.723	19.7374	1135	20201103_ArgN_phos_02_TiO2_new.raw	F1	3.95	1
FALSE	High	Sequest HT (A2)	Unambiguous	cNKPTVyGVSPIHDK	C1(Carbamidomethyl); Y7(Phospho)	1	Abl2N	Abl2N	0	3	0.5797	0	1	1	598.946	1794.82	1794.82	-0.79	-0.00047	CID (Collision Induced Dissociation)	MS2	70.3809	100	40.9095	6232	20201103_ArgN_phos_02_TiO2_new.raw	F1	3.95	1	Y7(Phospho): 100
FALSE	High	Sequest HT (A2)	Unambiguous	cNKPTVyGVSPIHDK	C1(Carbamidomethyl); Y7(Phospho)	1	Abl2N	Abl2N	0	4	0.703	0	1	1	449.462	1794.83	1794.82	0.43	0.00019	CID (Collision Induced Dissociation)	MS2	4.45897	6.291	19.098	998	20201103_ArgN_phos_02_TiO2_new.raw	F1	3.94	1	Y7(Phospho): 100
FALSE	High	Sequest HT (A2)	Unambiguous	NcLVGENHVVKVADFGLSR	C2(Carbamidomethyl)	1	Abl2N	Abl2N	1	3	0.769	0	1	1	705.365	2114.08	2114.08	-0.17	-0.00012	CID (Collision Induced Dissociation)	MS2	27.4456	100	39.6462	5928	20201103_ArgN_phos_02_TiO2_new.raw	F1	3.94	1
FALSE	High	Sequest HT (A2)	Unambiguous	cNKPTVyGVSPIHDKWEmER	C1(Carbamidomethyl); Y7(Phospho); M18(Oxidation)	1	Abl2N	Abl2N	1	4	0.743	0	1	1	636.286	2542.12	2542.13	-1.66	-0.00105	CID (Collision Induced Dissociation)	MS2	3.27817	7.013	27.9317	3050	20201103_ArgN_phos_02_TiO2_new.raw	F1	3.93	1	Y7(Phospho): 100
FALSE	High	Sequest HT (A2)	Unambiguous	LGGGQyGEVYVGVWK	Y6(Phospho)	1	Abl2N	Abl2N	0	2	0.2908	0	1	1	846.396	1691.79	1691.78	1.43	0.00121	CID (Collision Induced Dissociation)	MS2	41.1606	57.32	58.2495	10657	20201103_ArgN_phos_02_TiO2_new.raw	F1	3.92	1	Y6(Phospho): 100
FALSE	High	Sequest HT (A2)	Unambiguous	LmTGDTYTAHAGAK	M2(Oxidation)	1	Abl2N	Abl2N	0	3	0.7487	0	1	1	484.898	1452.68	1452.68	-0.51	-0.00025	CID (Collision Induced Dissociation)	MS2	13.1863	100	16.747	472	20201103_ArgN_phos_02_TiO2_new.raw	F1	3.9	1
FALSE	High	Sequest HT (A2)	Unambiguous	ESESSPGQLSISLR		1	Abl2N	Abl2N	0	2	0.6865	0	1	1	745.379	1489.75	1489.75	0.35	0.00026	CID (Collision Induced Dissociation)	MS2	4.56573	0.62	38.9962	5770	20201103_ArgN_phos_02_TiO2_new.raw	F1	3.86	1
FALSE	High	Sequest HT (A2)	Unambiguous	cNKPTVyGVSPIHDK	C1(Carbamidomethyl); Y7(Phospho)	1	Abl2N	Abl2N	0	3	0.7143	0	1	1	598.946	1794.82	1794.82	-0.07	-4e-05	CID (Collision Induced Dissociation)	MS2	2.65248	3.111	20.3038	1267	20201103_ArgN_phos_02_TiO2_new.raw	F1	3.85	1	Y7(Phospho): 100
FALSE	High	Sequest HT (A2)	Unambiguous	LGGGQYGEVyVGVWK	Y10(Phospho)	1	Abl2N	Abl2N	0	2	0.1384	0	1	1	846.392	1691.78	1691.78	-3.26	-0.00275	CID (Collision Induced Dissociation)	MS2	56.3797	100	60.9276	11398	20201103_ArgN_phos_02_TiO2_new.raw	F1	3.83	1	Y10(Phospho): 99.94
FALSE	High	Sequest HT (A2)	Unambiguous	FIVNHSAVEALRDHLNTLGGEHHDPVQLLNIYyETPDNWLR	Y33(Phospho)	1	P30871	P30871	1	6	0.0759	0	1	1	813.573	4876.4	4876.36	8.49	0.0069	CID (Collision Induced Dissociation)	MS2	78.4009	100	47.5291	7839	20201103_ArgN_phos_02_TiO2_new.raw	F1	3.82	1	Y33(Phospho): 69.01
FALSE	High	Sequest HT (A2)	Unambiguous	LmTGDTYTAHAGAK	M2(Oxidation)	1	Abl2N	Abl2N	0	2	0.7717	0	1	1	726.842	1452.68	1452.68	-1.51	-0.0011	CID (Collision Induced Dissociation)	MS2	20.4841	10.808	16.7931	485	20201103_ArgN_phos_02_TiO2_new.raw	F1	3.81	1
FALSE	High	Sequest HT (A2)	Unambiguous	LGGGQYGEVYVGVWKK		1	Abl2N	Abl2N	1	3	0.6263	0	1	1	580.642	1739.91	1739.91	0.11	6e-05	CID (Collision Induced Dissociation)	MS2	18.5948	66.875	40.0886	6034	20201103_ArgN_phos_02_TiO2_new.raw	F1	3.8	1
FALSE	High	Sequest HT (A2)	Unambiguous	SAAEYLLSSLINGSFLVR		1	Abl2N	Abl2N	0	3	0.6323	0	1	1	647.354	1940.05	1940.05	-0.01	0	CID (Collision Induced Dissociation)	MS2	14.0982	100	95.9943	19867	20201103_ArgN_phos_02_TiO2_new.raw	F1	3.78	1
FALSE	High	Sequest HT (A2)	Unambiguous	ATFVVDPQGIIQAIEVTAEGIGR		1	P0AE08	P0AE08	0	3	0.7056	0	1	1	795.432	2384.28	2384.28	-0.45	-0.00036	CID (Collision Induced Dissociation)	MS2	46.5253	100	102.409	21340	20201103_ArgN_phos_02_TiO2_new.raw	F1	3.77	1
FALSE	High	Sequest HT (A2)	Unambiguous	cNKPTVyGVSPIHDK	C1(Carbamidomethyl); Y7(Phospho)	1	Abl2N	Abl2N	0	3	0.7082	0	1	1	598.946	1794.82	1794.82	-0.28	-0.00017	CID (Collision Induced Dissociation)	MS2	77.0205	100	17.4945	671	20201103_ArgN_phos_02_TiO2_new.raw	F1	3.77	1	Y7(Phospho): 100
FALSE	High	Sequest HT (A2)	Unambiguous	LGGGQYGEVyVGVWK	Y10(Phospho)	1	Abl2N	Abl2N	0	2	0.2739	0	1	1	846.396	1691.78	1691.78	0.93	0.00079	CID (Collision Induced Dissociation)	MS2	42.8461	100	60.391	11254	20201103_ArgN_phos_02_TiO2_new.raw	F1	3.76	1	Y10(Phospho): 100
FALSE	High	Sequest HT (A2)	Unambiguous	YSLTVAVMTLKEDTMEVEEFLK		1	Abl2N	Abl2N	1	3	0.7287	0	1	1	859.434	2576.29	2576.29	0.4	0.00034	CID (Collision Induced Dissociation)	MS2	62.9672	100	88.2197	18057	20201103_ArgN_phos_02_TiO2_new.raw	F1	3.76	1
FALSE	High	Sequest HT (A2)	Unambiguous	VLGYNQNGEWSEVR		1	Abl2N	Abl2N	0	2	0.6113	0	1	1	825.896	1650.79	1650.79	-1.12	-0.00093	CID (Collision Induced Dissociation)	MS2	50.1968	100	40.4707	6127	20201103_ArgN_phos_02_TiO2_new.raw	F1	3.73	1
FALSE	High	Sequest HT (A2)	Unambiguous	cNKPTVyGVSPIHDK	C1(Carbamidomethyl); Y7(Phospho)	1	Abl2N	Abl2N	0	2	0.7324	0	1	1	897.915	1794.82	1794.82	-0.44	-0.0004	CID (Collision Induced Dissociation)	MS2	1.27164	1.539	19.2387	1029	20201103_ArgN_phos_02_TiO2_new.raw	F1	3.7	1	Y7(Phospho): 100
FALSE	High	Sequest HT (A2)	Unambiguous	NcLVGENHVVKVADFGLSR	C2(Carbamidomethyl)	1	Abl2N	Abl2N	1	3	0.8049	0	1	1	705.365	2114.08	2114.08	-0.94	-0.00067	CID (Collision Induced Dissociation)	MS2	24.8821	100	39.1402	5805	20201103_ArgN_phos_02_TiO2_new.raw	F1	3.69	1
FALSE	High	Sequest HT (A2)	Unambiguous	DLLISVGDVIDR		1	P55798	P55798	0	2	0.6883	0	1	1	657.866	1314.73	1314.73	-0.92	-0.00061	CID (Collision Induced Dissociation)	MS2	42.9124	100	71.9047	14187	20201103_ArgN_phos_02_TiO2_new.raw	F1	3.69	1
FALSE	High	Sequest HT (A2)	Unambiguous	DVAEILLEGLR		1	P17169	P17169	0	2	0.6766	0	1	1	614.351	1227.69	1227.69	0.54	0.00033	CID (Collision Induced Dissociation)	MS2	47.5629	100	77.1141	15425	20201103_ArgN_phos_02_TiO2_new.raw	F1	3.68	1
FALSE	High	Sequest HT (A2)	Unambiguous	ENLLGATESDPNLFVALYDFVASGDNTLSITKGEK		1	Abl2N	Abl2N	1	3	0.5516	0	1	1	1243.63	3728.89	3728.85	8.47	0.01052	CID (Collision Induced Dissociation)	MS2	56.7589	100	97.5151	20218	20201103_ArgN_phos_02_TiO2_new.raw	F1	3.68	1
FALSE	High	Sequest HT (A2)	Unambiguous	LGGGQyGEVYVGVWK	Y6(Phospho)	1	Abl2N	Abl2N	0	2	0.2705	0	1	1	846.396	1691.78	1691.78	0.93	0.00079	CID (Collision Induced Dissociation)	MS2	52.1531	100	58.7613	10800	20201103_ArgN_phos_02_TiO2_new.raw	F1	3.66	1	Y6(Phospho): 100
FALSE	High	Sequest HT (A2)	Unambiguous	LMTGDTyTAHAGAK	Y7(Phospho)	1	Abl2N	Abl2N	0	2	0.7623	0	1	1	758.828	1516.65	1516.65	-1.03	-0.00078	CID (Collision Induced Dissociation)	MS2	29.5559	100	23.6087	2037	20201103_ArgN_phos_02_TiO2_new.raw	F1	3.66	1	Y7(Phospho): 100
FALSE	High	Sequest HT (A2)	Unambiguous	HSWYHGPVSR		1	Abl2N	Abl2N	0	3	0.7869	0	1	1	409.2	1225.59	1225.59	-0.07	-3e-05	CID (Collision Induced Dissociation)	MS2	19.0489	100	17.293	631	20201103_ArgN_phos_02_TiO2_new.raw	F1	3.66	1
FALSE	High	Sequest HT (A2)	Unambiguous	WTAPESLAYNTFSIK		1	Abl2N	Abl2N	0	2	0.7151	0	1	1	864.436	1727.86	1727.86	0.3	0.00026	CID (Collision Induced Dissociation)	MS2	70.1515	100	59.9956	11141	20201103_ArgN_phos_02_TiO2_new.raw	F1	3.65	1
FALSE	High	Sequest HT (A2)	Unambiguous	NGQGWVPSNyITPVNSLEK	Y10(Phospho)	1	Abl2N	Abl2N	0	2	0.6164	0	1	1	1092.01	2183.01	2183.02	-2.12	-0.00231	CID (Collision Induced Dissociation)	MS2	43.0798	37.597	60.2746	11222	20201103_ArgN_phos_02_TiO2_new.raw	F1	3.65	1	Y10(Phospho): 100
FALSE	High	Sequest HT (A2)	Unambiguous	LGGGQYGEVyVGVWKK	Y10(Phospho)	1	Abl2N	Abl2N	1	3	0.2818	0	1	1	607.298	1819.88	1819.88	0.93	0.00056	CID (Collision Induced Dissociation)	MS2	41.5402	100	45.3378	7306	20201103_ArgN_phos_02_TiO2_new.raw	F1	3.62	1	Y10(Phospho): 100
FALSE	High	Sequest HT (A2)	Unambiguous	KYSLTVAVMTLK		1	Abl2N	Abl2N	1	3	0.6205	0	1	1	451.931	1353.78	1353.78	-0.9	-0.00041	CID (Collision Induced Dissociation)	MS2	42.2227	100	42.6457	6653	20201103_ArgN_phos_02_TiO2_new.raw	F1	3.61	1
FALSE	High	Sequest HT (A2)	Unambiguous	INTTTDSKVyVTAESR	Y10(Phospho)	1	Abl2N	Abl2N	1	2	0.766	0	1	1	932.938	1864.87	1864.87	-0.13	-0.00012	CID (Collision Induced Dissociation)	MS2	0	6.529	25.3351	2431	20201103_ArgN_phos_02_TiO2_new.raw	F1	3.59	1	Y10(Phospho): 100
FALSE	High	Sequest HT (A2)	Unambiguous	INTTTDSKVYVTAESR		1	Abl2N	Abl2N	1	3	0.6704	0	1	1	595.64	1784.9	1784.9	0.86	0.00051	CID (Collision Induced Dissociation)	MS2	2.87995	10.233	20.2387	1252	20201103_ArgN_phos_02_TiO2_new.raw	F1	3.58	1
FALSE	High	Sequest HT (A2)	Unambiguous	LMTGDTyTAHAGAK	Y7(Phospho)	1	Abl2N	Abl2N	0	2	0.7235	0	1	1	758.828	1516.65	1516.65	-0.55	-0.00042	CID (Collision Induced Dissociation)	MS2	36.2608	100	17.3043	634	20201103_ArgN_phos_02_TiO2_new.raw	F1	3.58	1	Y7(Phospho): 100
FALSE	High	Sequest HT (A2)	Unambiguous	LESRPIHGNPWEEMFyLDIQANLESAEmQKALKELGEITR	Y16(Phospho); M28(Oxidation)	1	P0A9J8	P0A9J8	2	6	0.591	0	1	1	797.896	4782.34	4782.29	9.47	0.00755	CID (Collision Induced Dissociation)	MS2	86.1313	100	83.9114	17052	20201103_ArgN_phos_02_TiO2_new.raw	F1	3.57	1	Y16(Phospho): 100
FALSE	High	Sequest HT (A2)	Unambiguous	YSLTVAVMTLKEDTMEVEEFLK		1	Abl2N	Abl2N	1	3	0.549	0	1	1	859.435	2576.29	2576.29	1.68	0.00144	CID (Collision Induced Dissociation)	MS2	52.4948	100	87.6926	17934	20201103_ArgN_phos_02_TiO2_new.raw	F1	3.57	1
FALSE	High	Sequest HT (A2)	Unambiguous	cNKPTVyGVSPIHDK	C1(Carbamidomethyl); Y7(Phospho)	1	Abl2N	Abl2N	0	3	0.6563	0	1	1	598.946	1794.82	1794.82	-1.09	-0.00065	CID (Collision Induced Dissociation)	MS2	46.8887	100	42.5253	6624	20201103_ArgN_phos_02_TiO2_new.raw	F1	3.55	1	Y7(Phospho): 100
FALSE	High	Sequest HT (A2)	Unambiguous	cNKPTVyGVSPIHDK	C1(Carbamidomethyl); Y7(Phospho)	1	Abl2N	Abl2N	0	3	0.6845	0	1	1	598.946	1794.82	1794.82	0.13	8e-05	CID (Collision Induced Dissociation)	MS2	37.68	100	39.3544	5858	20201103_ArgN_phos_02_TiO2_new.raw	F1	3.55	1	Y7(Phospho): 100
FALSE	High	Sequest HT (A2)	Unambiguous	cNKPTVyGVSPIHDK	C1(Carbamidomethyl); Y7(Phospho)	1	Abl2N	Abl2N	0	3	0.631	0	1	1	598.946	1794.82	1794.82	-0.48	-0.00029	CID (Collision Induced Dissociation)	MS2	5.14569	12.395	23.9786	2123	20201103_ArgN_phos_02_TiO2_new.raw	F1	3.55	1	Y7(Phospho): 100
FALSE	High	Sequest HT (A2)	Unambiguous	LmTGDTyTAHAGAK	M2(Oxidation); Y7(Phospho)	1	Abl2N	Abl2N	0	3	0.7571	0	1	1	511.553	1532.64	1532.65	-0.7	-0.00036	CID (Collision Induced Dissociation)	MS2	7.2837	100	16.7431	471	20201103_ArgN_phos_02_TiO2_new.raw	F1	3.54	1	Y7(Phospho): 100
FALSE	High	Sequest HT (A2)	Unambiguous	ESESSPGQLSISLR		1	Abl2N	Abl2N	0	2	0.6314	0	1	1	745.378	1489.75	1489.75	-0.06	-4e-05	CID (Collision Induced Dissociation)	MS2	12.277	52.949	40.0406	6022	20201103_ArgN_phos_02_TiO2_new.raw	F1	3.5	1
FALSE	High	Sequest HT (A2)	Unambiguous	ESESSPGQLSISLR		1	Abl2N	Abl2N	0	2	0.5686	0	1	1	745.378	1489.75	1489.75	-0.55	-0.00041	CID (Collision Induced Dissociation)	MS2	22.4044	71.694	37.672	5446	20201103_ArgN_phos_02_TiO2_new.raw	F1	3.5	1
FALSE	High	Sequest HT (A2)	Unambiguous	ESESSPGQLSISLR		1	Abl2N	Abl2N	0	3	0.6676	0	1	1	497.255	1489.75	1489.75	0.61	0.0003	CID (Collision Induced Dissociation)	MS2	4.03026	18.866	38.9086	5748	20201103_ArgN_phos_02_TiO2_new.raw	F1	3.49	1
FALSE	High	Sequest HT (A2)	Unambiguous	INTTTDSKVYVTAESR		1	Abl2N	Abl2N	1	3	0.5862	0	1	1	595.638	1784.9	1784.9	-1.8	-0.00107	CID (Collision Induced Dissociation)	MS2	52.102	100	22.3996	1756	20201103_ArgN_phos_02_TiO2_new.raw	F1	3.48	1
FALSE	High	Sequest HT (A2)	Unambiguous	ESESSPGQLSISLR		1	Abl2N	Abl2N	0	2	0.7291	0	1	1	745.378	1489.75	1489.75	-0.3	-0.00022	CID (Collision Induced Dissociation)	MS2	48.0929	31.955	39.5134	5896	20201103_ArgN_phos_02_TiO2_new.raw	F1	3.47	1
FALSE	High	Sequest HT (A2)	Unambiguous	AAyAFCLGAMANGVyGPyAIFASVKMVSAFTVTASTMLAPRLFK	Y3(Phospho); Y15(Phospho); Y18(Phospho)	1	P54745	P54745	2	6	0.3862	0	1	1	808.717	4847.27	4847.24	6.56	0.0053	CID (Collision Induced Dissociation)	MS2	78.3915	55.25	58.462	10716	20201103_ArgN_phos_02_TiO2_new.raw	F1	3.47	1	Y3(Phospho): 100; Y15(Phospho): 100; Y18(Phospho): 100
FALSE	High	Sequest HT (A2)	Unambiguous	EDTMEVEEFLK		1	Abl2N	Abl2N	0	2	0.6908	0	1	1	685.312	1369.62	1369.62	-1.59	-0.00109	CID (Collision Induced Dissociation)	MS2	54.1731	100	54.7184	9700	20201103_ArgN_phos_02_TiO2_new.raw	F1	3.46	1
FALSE	High	Sequest HT (A2)	Unambiguous	WSSKENLLGATESDPNLFVALYDFVASGDNTLSITK		1	Abl2N	Abl2N	1	3	0.5983	0	1	1	1301.65	3902.94	3902.93	2.69	0.0035	CID (Collision Induced Dissociation)	MS2	81.3149	100	97.3946	20190	20201103_ArgN_phos_02_TiO2_new.raw	F1	3.46	1
FALSE	High	Sequest HT (A2)	Unambiguous	ESESSPGQLSISLR		1	Abl2N	Abl2N	0	2	0.5507	0	1	1	745.378	1489.75	1489.75	-0.55	-0.00041	CID (Collision Induced Dissociation)	MS2	25.8029	72.243	40.5697	6150	20201103_ArgN_phos_02_TiO2_new.raw	F1	3.45	1
FALSE	High	Sequest HT (A2)	Unambiguous	HSWYHGPVSR		1	Abl2N	Abl2N	0	3	0.6279	0	1	1	409.2	1225.59	1225.59	-0.59	-0.00024	CID (Collision Induced Dissociation)	MS2	21.4371	100	18.3253	830	20201103_ArgN_phos_02_TiO2_new.raw	F1	3.44	1
FALSE	High	Sequest HT (A2)	Unambiguous	KySLTVAVmTLK	Y2(Phospho); M9(Oxidation)	1	Abl2N	Abl2N	1	3	0.5965	0	1	1	483.919	1449.74	1449.74	-0.12	-6e-05	CID (Collision Induced Dissociation)	MS2	15.2534	100	45.8636	7435	20201103_ArgN_phos_02_TiO2_new.raw	F1	3.42	1	Y2(Phospho): 100
FALSE	High	Sequest HT (A2)	Unambiguous	LRVLGYNQNGEWSEVR		1	Abl2N	Abl2N	1	2	0.6136	0	1	1	960.487	1919.97	1919.97	-2.74	-0.00263	CID (Collision Induced Dissociation)	MS2	54.0773	100	38.9361	5756	20201103_ArgN_phos_02_TiO2_new.raw	F1	3.39	1
FALSE	High	Sequest HT (A2)	Unambiguous	HSWYHGPVSR		1	Abl2N	Abl2N	0	3	0.6775	0	1	1	409.2	1225.59	1225.59	-0.14	-6e-05	CID (Collision Induced Dissociation)	MS2	14.8281	85.793	17.8067	728	20201103_ArgN_phos_02_TiO2_new.raw	F1	3.38	1
FALSE	High	Sequest HT (A2)	Unambiguous	VLGYNQNGEWSEVR		1	Abl2N	Abl2N	0	2	0.5697	0	1	1	825.898	1650.79	1650.79	1.39	0.00115	CID (Collision Induced Dissociation)	MS2	69.5395	100	38.8493	5734	20201103_ArgN_phos_02_TiO2_new.raw	F1	3.37	1
FALSE	High	Sequest HT (A2)	Unambiguous	cNKPTVyGVSPIHDK	C1(Carbamidomethyl); Y7(Phospho)	1	Abl2N	Abl2N	0	3	0.6776	0	1	1	598.946	1794.82	1794.82	-0.58	-0.00035	CID (Collision Induced Dissociation)	MS2	31.1745	67.591	18.2266	808	20201103_ArgN_phos_02_TiO2_new.raw	F1	3.35	1	Y7(Phospho): 100
FALSE	High	Sequest HT (A2)	Unambiguous	cNKPTVyGVSPIHDKWEmER	C1(Carbamidomethyl); Y7(Phospho); M18(Oxidation)	1	Abl2N	Abl2N	1	3	0.7015	0	1	1	848.047	2542.13	2542.13	0.67	0.00057	CID (Collision Induced Dissociation)	MS2	19.6488	100	28.7186	3248	20201103_ArgN_phos_02_TiO2_new.raw	F1	3.35	1	Y7(Phospho): 100
FALSE	High	Sequest HT (A2)	Unambiguous	HSWYHGPVSR		1	Abl2N	Abl2N	0	3	0.6856	0	1	1	409.201	1225.59	1225.59	0.75	0.00031	CID (Collision Induced Dissociation)	MS2	17.546	100	18.849	947	20201103_ArgN_phos_02_TiO2_new.raw	F1	3.34	1
FALSE	High	Sequest HT (A2)	Unambiguous	EDTmEVEEFLK	M4(Oxidation)	1	Abl2N	Abl2N	0	2	0.6467	0	1	1	693.311	1385.61	1385.61	-0.2	-0.00014	CID (Collision Induced Dissociation)	MS2	17.672	31.945	48.1688	7995	20201103_ArgN_phos_02_TiO2_new.raw	F1	3.34	1
FALSE	High	Sequest HT (A2)	Unambiguous	LmTGDTyTAHAGAK	M2(Oxidation); Y7(Phospho)	1	Abl2N	Abl2N	0	2	0.7598	0	1	1	766.825	1532.64	1532.65	-1.37	-0.00105	CID (Collision Induced Dissociation)	MS2	27.1765	100	17.7916	725	20201103_ArgN_phos_02_TiO2_new.raw	F1	3.33	1	Y7(Phospho): 100
FALSE	High	Sequest HT (A2)	Unambiguous	LGGGQYGEVyVGVWK	Y10(Phospho)	1	Abl2N	Abl2N	0	2	0.1592	0	1	1	846.395	1691.78	1691.78	-0.3	-0.00025	CID (Collision Induced Dissociation)	MS2	31.6153	100	61.5084	11556	20201103_ArgN_phos_02_TiO2_new.raw	F1	3.33	1	Y10(Phospho): 100
FALSE	High	Sequest HT (A2)	Unambiguous	NcLVGENHVVK	C2(Carbamidomethyl)	1	Abl2N	Abl2N	0	2	0.509	0	1	1	634.824	1268.64	1268.64	-1.01	-0.00064	CID (Collision Induced Dissociation)	MS2	13.5239	7.499	16.791	484	20201103_ArgN_phos_02_TiO2_new.raw	F1	3.32	1
FALSE	High	Sequest HT (A2)	Unambiguous	HSWYHGPVSR		1	Abl2N	Abl2N	0	3	0.744	0	1	1	409.2	1225.59	1225.59	0.16	6e-05	CID (Collision Induced Dissociation)	MS2	67.7308	100	19.5648	1095	20201103_ArgN_phos_02_TiO2_new.raw	F1	3.32	1
FALSE	High	Sequest HT (A2)	Unambiguous	LmTGDTYTAHAGAK	M2(Oxidation)	1	Abl2N	Abl2N	0	3	0.6869	0	1	1	484.898	1452.68	1452.68	-0.07	-3e-05	CID (Collision Induced Dissociation)	MS2	43.2683	100	17.7577	720	20201103_ArgN_phos_02_TiO2_new.raw	F1	3.29	1
FALSE	High	Sequest HT (A2)	Unambiguous	LmTGDTyTAHAGAK	M2(Oxidation); Y7(Phospho)	1	Abl2N	Abl2N	0	3	0.7416	0	1	1	511.553	1532.64	1532.65	-0.88	-0.00045	CID (Collision Induced Dissociation)	MS2	12.5219	96.549	17.5658	685	20201103_ArgN_phos_02_TiO2_new.raw	F1	3.29	1	Y7(Phospho): 100
FALSE	High	Sequest HT (A2)	Unambiguous	INTTTDSKVyVTAESR	Y10(Phospho)	1	Abl2N	Abl2N	1	3	0.6261	0	1	1	622.294	1864.87	1864.87	-1.21	-0.00075	CID (Collision Induced Dissociation)	MS2	15.5152	100	25.7777	2528	20201103_ArgN_phos_02_TiO2_new.raw	F1	3.29	1	Y10(Phospho): 100
FALSE	High	Sequest HT (A2)	Unambiguous	cNKPTVyGVSPIHDK	C1(Carbamidomethyl); Y7(Phospho)	1	Abl2N	Abl2N	0	3	0.6116	0	1	1	598.946	1794.82	1794.82	-0.58	-0.00035	CID (Collision Induced Dissociation)	MS2	53.4605	100	38.3246	5606	20201103_ArgN_phos_02_TiO2_new.raw	F1	3.27	1	Y7(Phospho): 100
FALSE	High	Sequest HT (A2)	Unambiguous	INTTTDSKVyVTAESR	Y10(Phospho)	1	Abl2N	Abl2N	1	3	0.6239	0	1	1	622.294	1864.87	1864.87	-0.23	-0.00014	CID (Collision Induced Dissociation)	MS2	0	21.199	25.265	2420	20201103_ArgN_phos_02_TiO2_new.raw	F1	3.27	1	Y10(Phospho): 100
FALSE	High	Sequest HT (A2)	Unambiguous	LGGGQyGEVYVGVWKK	Y6(Phospho)	1	Abl2N	Abl2N	1	3	0.2677	0	1	1	607.297	1819.88	1819.88	-0.18	-0.00011	CID (Collision Induced Dissociation)	MS2	46.0557	100	43.8649	6953	20201103_ArgN_phos_02_TiO2_new.raw	F1	3.25	1	Y6(Phospho): 100
FALSE	High	Sequest HT (A2)	Unambiguous	cNKPTVyGVSPIHDK	C1(Carbamidomethyl); Y7(Phospho)	1	Abl2N	Abl2N	0	3	0.5093	0	1	1	598.946	1794.82	1794.82	-1.3	-0.00078	CID (Collision Induced Dissociation)	MS2	56.7368	100	39.8844	5985	20201103_ArgN_phos_02_TiO2_new.raw	F1	3.24	1	Y7(Phospho): 100
FALSE	High	Sequest HT (A2)	Unambiguous	EDTmEVEEFLK	M4(Oxidation)	1	Abl2N	Abl2N	0	2	0.6316	0	1	1	693.311	1385.61	1385.61	0.07	5e-05	CID (Collision Induced Dissociation)	MS2	5.60622	12.003	47.1258	7741	20201103_ArgN_phos_02_TiO2_new.raw	F1	3.23	1
FALSE	High	Sequest HT (A2)	Unambiguous	DCVNAKGEGmVLTGPKEAER	M10(Oxidation)	1	P0A8T7	P0A8T7	2	3	0.4892	0	1	1	707.346	2120.02	2120.01	6.28	0.00444	CID (Collision Induced Dissociation)	MS2	75.8377	100	64.6015	12373	20201103_ArgN_phos_02_TiO2_new.raw	F1	3.23	1
FALSE	High	Sequest HT (A2)	Unambiguous	ESESSPGQLSISLR		1	Abl2N	Abl2N	0	3	0.6718	0	1	1	497.255	1489.75	1489.75	1.78	0.00088	CID (Collision Induced Dissociation)	MS2	45.8808	100	39.4379	5878	20201103_ArgN_phos_02_TiO2_new.raw	F1	3.23	1
FALSE	High	Sequest HT (A2)	Unambiguous	cNKPTVyGVSPIHDK	C1(Carbamidomethyl); Y7(Phospho)	1	Abl2N	Abl2N	0	3	0.587	0	1	1	598.946	1794.82	1794.82	-0.28	-0.00017	CID (Collision Induced Dissociation)	MS2	43.2661	100	45.1213	7254	20201103_ArgN_phos_02_TiO2_new.raw	F1	3.22	1	Y7(Phospho): 100
FALSE	High	Sequest HT (A2)	Unambiguous	HSWYHGPVSR		1	Abl2N	Abl2N	0	3	0.704	0	1	1	409.2	1225.59	1225.59	0.6	0.00025	CID (Collision Induced Dissociation)	MS2	68.9446	100	22.7311	1831	20201103_ArgN_phos_02_TiO2_new.raw	F1	3.21	1
FALSE	High	Sequest HT (A2)	Unambiguous	cNKPTVyGVSPIHDK	C1(Carbamidomethyl); Y7(Phospho)	1	Abl2N	Abl2N	0	3	0.5392	0	1	1	598.947	1794.83	1794.82	1.86	0.00112	CID (Collision Induced Dissociation)	MS2	69.0365	100	35.1585	4832	20201103_ArgN_phos_02_TiO2_new.raw	F1	3.19	1	Y7(Phospho): 100
FALSE	High	Sequest HT (A2)	Unambiguous	cNKPTVyGVSPIHDK	C1(Carbamidomethyl); Y7(Phospho)	1	Abl2N	Abl2N	0	3	0.5633	0	1	1	598.945	1794.82	1794.82	-1.5	-0.0009	CID (Collision Induced Dissociation)	MS2	71.8002	100	45.7468	7406	20201103_ArgN_phos_02_TiO2_new.raw	F1	3.16	1	Y7(Phospho): 100
FALSE	High	Sequest HT (A2)	Unambiguous	SAAEYLLSSLINGSFLVR		1	Abl2N	Abl2N	0	3	0.5854	0	1	1	647.354	1940.05	1940.05	-0.57	-0.00037	CID (Collision Induced Dissociation)	MS2	38.3923	100	98.1283	20358	20201103_ArgN_phos_02_TiO2_new.raw	F1	3.16	1
FALSE	High	Sequest HT (A2)	Unambiguous	EDTmEVEEFLK	M4(Oxidation)	1	Abl2N	Abl2N	0	2	0.6497	0	1	1	693.311	1385.61	1385.61	0.6	0.00041	CID (Collision Induced Dissociation)	MS2	39.4293	57.86	48.6843	8121	20201103_ArgN_phos_02_TiO2_new.raw	F1	3.14	1
FALSE	High	Sequest HT (A2)	Unambiguous	ESESSPGQLSISLR		1	Abl2N	Abl2N	0	2	0.5128	0	1	1	745.377	1489.75	1489.75	-1.12	-0.00084	CID (Collision Induced Dissociation)	MS2	59.5442	100	35.3462	4878	20201103_ArgN_phos_02_TiO2_new.raw	F1	3.12	1
FALSE	High	Sequest HT (A2)	Unambiguous	LMTGDTyTAHAGAK	Y7(Phospho)	1	Abl2N	Abl2N	0	2	0.6849	0	1	1	758.827	1516.65	1516.65	-2.24	-0.0017	CID (Collision Induced Dissociation)	MS2	54.4598	100	19.1583	1013	20201103_ArgN_phos_02_TiO2_new.raw	F1	3.11	1	Y7(Phospho): 100
FALSE	High	Sequest HT (A2)	Unambiguous	cNKPTVyGVSPIHDK	C1(Carbamidomethyl); Y7(Phospho)	1	Abl2N	Abl2N	0	3	0.466	0	1	1	598.945	1794.82	1794.82	-1.71	-0.00102	CID (Collision Induced Dissociation)	MS2	59.2678	100	44.52	7110	20201103_ArgN_phos_02_TiO2_new.raw	F1	3.09	1	Y7(Phospho): 100
FALSE	High	Sequest HT (A2)	Unambiguous	cNKPTVyGVSPIHDK	C1(Carbamidomethyl); Y7(Phospho)	1	Abl2N	Abl2N	0	3	0.5508	0	1	1	598.947	1794.83	1794.82	1.56	0.00093	CID (Collision Induced Dissociation)	MS2	53.1441	100	41.9537	6487	20201103_ArgN_phos_02_TiO2_new.raw	F1	3.05	1	Y7(Phospho): 100
FALSE	High	Sequest HT (A2)	Unambiguous	HSWyHGPVSR	Y4(Phospho)	1	Abl2N	Abl2N	0	3	0.8125	0	1	1	435.855	1305.55	1305.55	-0.81	-0.00035	CID (Collision Induced Dissociation)	MS2	19.3777	51.587	17.1029	591	20201103_ArgN_phos_02_TiO2_new.raw	F1	3.04	1	Y4(Phospho): 100
FALSE	High	Sequest HT (A2)	Unambiguous	LmTGDTyTAHAGAK	M2(Oxidation); Y7(Phospho)	1	Abl2N	Abl2N	0	3	0.7351	0	1	1	511.552	1532.64	1532.65	-2.43	-0.00124	CID (Collision Induced Dissociation)	MS2	40.6259	100	18.6015	891	20201103_ArgN_phos_02_TiO2_new.raw	F1	3.02	1	Y7(Phospho): 100
FALSE	High	Sequest HT (A2)	Unambiguous	LMTGDTyTAHAGAK	Y7(Phospho)	1	Abl2N	Abl2N	0	2	0.5265	0	1	1	758.828	1516.65	1516.65	-0.95	-0.00072	CID (Collision Induced Dissociation)	MS2	70.0755	100	24.1305	2161	20201103_ArgN_phos_02_TiO2_new.raw	F1	3.02	1	Y7(Phospho): 100
FALSE	High	Sequest HT (A2)	Unambiguous	HSWyHGPVSR	Y4(Phospho)	1	Abl2N	Abl2N	0	3	0.7616	0	1	1	435.855	1305.55	1305.55	-1.02	-0.00044	CID (Collision Induced Dissociation)	MS2	22.9439	100	18.1322	789	20201103_ArgN_phos_02_TiO2_new.raw	F1	3.02	1	Y4(Phospho): 100
FALSE	High	Sequest HT (A2)	Unambiguous	cNKPTVyGVSPIHDK	C1(Carbamidomethyl); Y7(Phospho)	1	Abl2N	Abl2N	0	3	0.5433	0	1	1	598.946	1794.82	1794.82	-1.3	-0.00078	CID (Collision Induced Dissociation)	MS2	52.3756	100	41.4155	6355	20201103_ArgN_phos_02_TiO2_new.raw	F1	3	1	Y7(Phospho): 100
FALSE	High	Sequest HT (A2)	Unambiguous	ENLLGATESDPNLFVALYDFVASGDNTLSITKGEK		1	Abl2N	Abl2N	1	3	0.4967	0	1	1	1243.61	3728.83	3728.85	-7.25	-0.00901	CID (Collision Induced Dissociation)	MS2	96.3756	100	98.0274	20334	20201103_ArgN_phos_02_TiO2_new.raw	F1	3	1
FALSE	High	Sequest HT (A2)	Unambiguous	LGGGQYGEVYVGVWKK		1	Abl2N	Abl2N	1	3	0.5485	0	1	1	580.642	1739.91	1739.91	-0.21	-0.00012	CID (Collision Induced Dissociation)	MS2	66.9207	100	42.2967	6568	20201103_ArgN_phos_02_TiO2_new.raw	F1	2.99	1
FALSE	High	Sequest HT (A2)	Unambiguous	NCLVGENHVVK		1	Abl2N	Abl2N	0	2	0.5102	0	1	1	606.313	1211.62	1211.62	-1.17	-0.00071	CID (Collision Induced Dissociation)	MS2	17.99	35.528	23.6915	2056	20201103_ArgN_phos_02_TiO2_new.raw	F1	2.94	1
FALSE	High	Sequest HT (A2)	Unambiguous	cNKPTVyGVSPIHDK	C1(Carbamidomethyl); Y7(Phospho)	1	Abl2N	Abl2N	0	2	0.6803	0	1	1	897.916	1794.82	1794.82	-0.24	-0.00021	CID (Collision Induced Dissociation)	MS2	0	100	24.736	2308	20201103_ArgN_phos_02_TiO2_new.raw	F1	2.94	1	Y7(Phospho): 100
FALSE	High	Sequest HT (A2)	Unambiguous	YSLTVAVMTLK		1	Abl2N	Abl2N	0	2	0.8844	0	1	1	613.347	1225.69	1225.69	0.41	0.00025	CID (Collision Induced Dissociation)	MS2	7.77367	100	55.4568	9897	20201103_ArgN_phos_02_TiO2_new.raw	F1	2.94	1
FALSE	High	Sequest HT (A2)	Unambiguous	DEENALGPmARFDLR	M9(Oxidation)	1	P76149	P76149	1	2	0.3793	0	1	1	875.412	1749.82	1749.82	-3.57	-0.00312	CID (Collision Induced Dissociation)	MS2	63.2462	100	50.7031	8634	20201103_ArgN_phos_02_TiO2_new.raw	F1	2.9	1
FALSE	High	Sequest HT (A2)	Unambiguous	KySLTVAVmTLK	Y2(Phospho); M9(Oxidation)	1	Abl2N	Abl2N	1	2	0.481	0	1	1	725.375	1449.74	1449.74	-0.2	-0.00014	CID (Collision Induced Dissociation)	MS2	67.0199	100	45.7914	7418	20201103_ArgN_phos_02_TiO2_new.raw	F1	2.89	1	Y2(Phospho): 100
FALSE	High	Sequest HT (A2)	Unambiguous	DDRmVALNLRQHISDPAR	M4(Oxidation)	1	P71242	P71242	2	2	0.4514	0	1	1	1062.04	2123.08	2123.08	0.92	0.00097	CID (Collision Induced Dissociation)	MS2	87.9046	100	83.1466	16870	20201103_ArgN_phos_02_TiO2_new.raw	F1	2.88	1
FALSE	High	Sequest HT (A2)	Unambiguous	EDTmEVEEFLK	M4(Oxidation)	1	Abl2N	Abl2N	0	2	0.6294	0	1	1	693.311	1385.61	1385.61	0.07	5e-05	CID (Collision Induced Dissociation)	MS2	8.15789	26.93	46.5834	7608	20201103_ArgN_phos_02_TiO2_new.raw	F1	2.86	1
FALSE	High	Sequest HT (A2)	Unambiguous	EDTmEVEEFLK	M4(Oxidation)	1	Abl2N	Abl2N	0	2	0.6479	0	1	1	693.311	1385.61	1385.61	-0.02	-1e-05	CID (Collision Induced Dissociation)	MS2	12.022	21.614	46.0632	7482	20201103_ArgN_phos_02_TiO2_new.raw	F1	2.84	1
FALSE	High	Sequest HT (A2)	Unambiguous	YSLTVAVmTLK	M8(Oxidation)	1	Abl2N	Abl2N	0	2	0.6454	0	1	1	621.344	1241.68	1241.68	-0.52	-0.00032	CID (Collision Induced Dissociation)	MS2	22.1876	54.866	47.9632	7945	20201103_ArgN_phos_02_TiO2_new.raw	F1	2.82	1
